# Supplementary material for: fullfact: an R package for the analysis of genetic and maternal variance components from full factorial mating designs
Source: Ecol Evol. 2016 Feb 14;6(6):1656–65. doi: 10.1002/ece3.1943 (PMC4752957; doi:10.1002/ece3.1943)
Supplement: Supplementary file 1 — Data S1. Additional models from Chinook salmon survival to hatching worked example described in main text. Data S2. Simulated data example of survival. Data S3. Worked example for Chinook salmon length at hatch. [file ECE3-6-1656-s001.R]

##Contents
#1. resampFamily
#2. resampRepli
#3. resampLmer
#4. resampLmer2
#5. resampLmer3
#6. resampGlmer
#7. resampGlmer2
#8. resampGlmer3

##1. Resampling by family
resampFamily <-  function(dat,copy,family,iter) {
 if (missing(dat)) stop("Need data frame to resample")
 if (missing(copy)) stop("Need column numbers to copy")
 if (missing(family)) stop("Need the family column name")
 if (missing(iter)) stop("Need number of iterations")
 print(time1<- Sys.time())  #start time
#family column number
 fam2<- grep(paste(family), colnames(dat))
 families<- length(levels(as.factor(dat[,fam2])))  #count the number of families
#loop through all families
 for (fam in 1:families) {
#get the family name for this iteration, with the fam variable
  family2<- levels(as.factor(dat[,fam2]))[fam]
  print(paste("Starting family: ", fam, " - id", family2, sep=""))
#select data with the family name
  target<- dat[dat[,fam2]==family2,]
#constants
    num<- length(target[,1]) #number of individuals in family
    samp<- num
    print(paste("Individuals found: ", num, sep=""))
    resamp<- array(0,dim=c(samp,length(copy),iter))
#randomly select a number from 1 to the size of the family
    for (i in 1:samp) { for (j in 1:length(copy)) { for (k in 1:iter) {
      resamp[,1,k]<- sample(1:num,samp,replace=T) }}}  #temporary: column 1 contains the sampled row number
#replace row number with the information in the data
    for (i in 1:samp) { for (k in 1:iter) { for (z in 1:num) {   #row number gone, copied over
      if (resamp[i,1,k] == z) { resamp[i,,k][1:length(copy)]<- as.numeric(target[z,][copy]) } }}}
#saving file as .csv
    file_name<- paste(family2, "_resampF.csv", sep="")
    write.table(resamp,file_name,sep=",",row.names=F)
 } #end family loop
#combine files
  files <- list.files(pattern="_resampF.csv")
  combine <- do.call("rbind", lapply(files, read.csv, header = TRUE))
#column names
  colnames(combine)<- rep(colnames(dat)[copy],iter)  #general copy
  first<- seq(1,length(colnames(combine)),length(copy))  #find first of iteration
  last<- seq(length(copy),length(colnames(combine)),length(copy))  #find last of iteration
  for (i in 1:iter) {
    colnames(combine)[first[i]:last[i]]<- paste(colnames(combine)[first[i]:last[i]],i,sep="") }
   write.table(combine,"resamp_datF.csv",sep=",",row.names=F)
#
print(Sys.time()- time1) #end time
} #end function

#**************************************************************************************

##2. Resampling by replicate within family
resampRepli <-  function(dat,copy,family,replicate,iter) {
 if (missing(dat)) stop("Need data frame to resample")
 if (missing(copy)) stop("Need column numbers to copy")
 if (missing(family)) stop("Need the family column name")
 if (missing(replicate)) stop("Need the replicate column name")
 if (missing(iter)) stop("Need number of iterations")
 print(time1<- Sys.time())  #start time
#family and replicate column number
 fam2<- grep(paste(family), colnames(dat))
 rep2<- grep(paste(replicate), colnames(dat))
 families<- length(levels(as.factor(dat[,fam2])))  #count the number of families
#Loop through all families
 for (fam in 1:families) {
#get the family name for this iteration, with the fam variable
  family2<- levels(as.factor(dat[,fam2]))[fam]
  print(paste("Starting family: ", fam, " - id", family2, sep=""))
#select data with the family name
  target1<- dat[dat[,fam2]==family2,]
#find out how many replicates are in this family
  num_rep<- length(levels(as.factor(target1[,rep2])))
  print(paste("Replicates found: ", num_rep, sep=""))
#loop through each replicate for this family
  for (rep in 1:num_rep) {
    print(paste("Working on replicate: ", rep, sep=""))
#select a replicate of family, with the rep variable
    target<- target1[target1[,rep2]==levels(as.factor(target1[,rep2]))[rep],]
#constants
    num<- length(target[,rep2]) #number of individuals in replicate
    samp<- num
    print(paste("Individuals found: ", num, sep=""))
    resamp<- array(0,dim=c(samp,length(copy),iter))
#randomly select a number from 1 to the size of replicate
    for (i in 1:samp) { for (j in 1:length(copy)) { for (k in 1:iter) {
      resamp[,1,k]<- sample(1:num,samp,replace=T) }}}  #temporary: column 1 contains the sampled row number
#replace row number with the information in the data
    for (i in 1:samp) { for (k in 1:iter) { for (z in 1:num) {   #row number gone, copied over
      if (resamp[i,1,k] == z) { resamp[i,,k][1:length(copy)]<- as.numeric(target[z,][copy]) } }}}
#saving file as .csv
    file_name<- paste(family2,"_",rep,"_resampR.csv", sep="")
    write.table(resamp,file_name,sep=",",row.names=F)
  } #end replicant loop
 } #end family loop
#combine files
  files <- list.files(pattern="_resampR.csv")
  combine <- do.call("rbind", lapply(files, read.csv, header = TRUE))
#column names
  colnames(combine)<- rep(colnames(dat)[copy],iter)  #general copy
  first<- seq(1,length(colnames(combine)),length(copy))  #find first of iteration
  last<- seq(length(copy),length(colnames(combine)),length(copy))  #find last of iteration
  for (i in 1:iter) {
    colnames(combine)[first[i]:last[i]]<- paste(colnames(combine)[first[i]:last[i]],i,sep="") }
   write.table(combine,"resamp_datR.csv",sep=",",row.names=F)
#
print(Sys.time()- time1) #end time
} #end function

#**************************************************************************************

##3. Bootstrap LMER model: Normal, simple
resampLmer <-  function(resamp,dam,sire,response,start,end,ml=F) {
  if (missing(resamp)) stop("Need the resampled data frame")
  if (missing(dam)) stop("Need the dam column name")
  if (missing(sire)) stop("Need the sire column name")
  if (missing(response)) stop("Need the response column name")
  if (missing(start)) stop("Need the starting model number")
  if (missing(end)) stop("Need the ending model number")
  print(time1<- Sys.time()) #start time
#column labels
  response2<- colnames(resamp)[grep(paste(response), colnames(resamp))]
  dam2<- colnames(resamp)[grep(paste(dam), colnames(resamp))]
  sire2<- colnames(resamp)[grep(paste(sire), colnames(resamp))]
#Model
  mod<- matrix(0,ncol=4,nrow=length(response2))   #variance
 for (j in start:end) {
  print(paste("Working on model: ", j, sep=""))
 if (ml == F) {
  m<- lmer(formula= noquote(paste(response2[j],"~ (1|",dam2[j],") + (1|",sire2[j],") + (1|",dam2[j],":",sire2[j],")",sep="")),
    data=resamp) }
 if (ml == T) {
  m<- lmer(formula= noquote(paste(response2[j],"~ (1|",dam2[j],") + (1|",sire2[j],") + (1|",dam2[j],":",sire2[j],")",sep="")),
    data=resamp, REML=F) }
  mod[j,]<- c(colSums(diag(VarCorr(m))),attr(VarCorr(m),"sc")^2)
  col_names<- as.data.frame(VarCorr(m))$grp; rm(m)   }
#combining together
   comp<- as.data.frame(mod)
   colnames(comp)<- col_names
   comp$Total<- rowSums(comp)
#remove last number
colnames(comp)<- gsub(end,'', colnames(comp))
#Maternal, additive, nonadditive
  colnames(comp)[which(colnames(comp)==dam)]<- "dam"
  colnames(comp)[which(colnames(comp)==sire)]<- "sire"
  colnames(comp)[which(colnames(comp)==noquote(paste(dam,":",sire,sep="")))]<- "dam:sire"
  colnames(comp)[which(colnames(comp)==noquote(paste(dam,".",sire,sep="")))]<- "dam:sire" #weird period sometimes
  comp$additive<- 4*comp$sire
  comp$nonadd<- 4*comp$'dam:sire'
  comp$maternal<- comp$dam- comp$sire
#
   print(Sys.time()- time1) #end time
   invisible(comp)  #after time
} #end function

#**************************************************************************************

##4. Bootstrap LMER model: Normal, advanced
resampLmer2 <-  function(resamp,dam,sire,response,start,end,position=NULL,block=NULL,ml=F) {
  if (missing(resamp)) stop("Need the resampled data frame")
  if (missing(dam)) stop("Need the dam column name")
  if (missing(sire)) stop("Need the sire column name")
  if (missing(response)) stop("Need the response column name")
  if (missing(start)) stop("Need the starting model number")
  if (missing(end)) stop("Need the ending model number")
  print(time1<- Sys.time()) #start time
#column labels
  response2<- colnames(resamp)[grep(paste(response), colnames(resamp))]
  dam2<- colnames(resamp)[grep(paste(dam), colnames(resamp))]
  sire2<- colnames(resamp)[grep(paste(sire), colnames(resamp))]
#Model: no position and no block
 if (is.null(position) && is.null(block)) {
  mod<- matrix(0,ncol=4,nrow=length(response2))   #variance
 for (j in start:end) {
  print(paste("Working on model: ", j, sep=""))
 if (ml == F) {
  m<- lmer(formula= noquote(paste(response2[j],"~ (1|",dam2[j],") + (1|",sire2[j],") + (1|",dam2[j],":",sire2[j],")",sep="")),
    data=resamp) }
 if (ml == T) {
  m<- lmer(formula= noquote(paste(response2[j],"~ (1|",dam2[j],") + (1|",sire2[j],") + (1|",dam2[j],":",sire2[j],")",sep="")),
    data=resamp, REML=F) }
  mod[j,]<- c(colSums(diag(VarCorr(m))),attr(VarCorr(m),"sc")^2)
  col_names<- as.data.frame(VarCorr(m))$grp; rm(m)   } }
#Model: YES position and no block
 if (!is.null(position) && is.null(block)) {
  posi<- colnames(resamp)[grep(paste(position), colnames(resamp))]
  mod<- matrix(0,ncol=5,nrow=length(response2))   #variance
 for (j in start:end) {
  print(paste("Working on model: ", j, sep=""))
 if (ml == F) {
  m<- lmer(formula= noquote(paste(response2[j],"~ (1|",dam2[j],") + (1|",sire2[j],") + (1|",dam2[j],":",sire2[j],") + (1|",posi[j],")",sep="")),
    data=resamp) }
 if (ml == T) {
  m<- lmer(formula= noquote(paste(response2[j],"~ (1|",dam2[j],") + (1|",sire2[j],") + (1|",dam2[j],":",sire2[j],") + (1|",posi[j],")",sep="")),
    data=resamp, REML=F) }
  mod[j,]<- c(colSums(diag(VarCorr(m))),attr(VarCorr(m),"sc")^2)
  col_names<- as.data.frame(VarCorr(m))$grp; rm(m)    } }
#Model: no position and YES block
 if (is.null(position) && !is.null(block)) {
  bloc<- colnames(resamp)[grep(paste(block), colnames(resamp))]
  mod<- matrix(0,ncol=5,nrow=length(response2))   #variance
 for (j in start:end) {
  print(paste("Working on model: ", j, sep=""))
 if (ml == F) {
  m<- lmer(formula= noquote(paste(response2[j],"~ (1|",dam2[j],") + (1|",sire2[j],") + (1|",dam2[j],":",sire2[j],") + (1|",bloc[j],")",sep="")),
    data=resamp) }
 if (ml == T) {
  m<- lmer(formula= noquote(paste(response2[j],"~ (1|",dam2[j],") + (1|",sire2[j],") + (1|",dam2[j],":",sire2[j],") + (1|",bloc[j],")",sep="")),
    data=resamp, REML=F) }
  mod[j,]<- c(colSums(diag(VarCorr(m))),attr(VarCorr(m),"sc")^2)
  col_names<- as.data.frame(VarCorr(m))$grp; rm(m)    } }
#Model: YES position and YES block
 if (!is.null(position) && !is.null(block)) {
  posi<- colnames(resamp)[grep(paste(position), colnames(resamp))]
  bloc<- colnames(resamp)[grep(paste(block), colnames(resamp))]
  mod<- matrix(0,ncol=6,nrow=length(response2))   #variance
 for (j in start:end) {
  print(paste("Working on model: ", j, sep=""))
 if (ml == F) {
  m<- lmer(formula= noquote(paste(response2[j],"~ (1|",dam2[j],") + (1|",sire2[j],") + (1|",dam2[j],":",sire2[j],") + (1|",posi[j],") + (1|",bloc[j],")",sep="")),
    data=resamp) }
 if (ml == T) {
  m<- lmer(formula= noquote(paste(response2[j],"~ (1|",dam2[j],") + (1|",sire2[j],") + (1|",dam2[j],":",sire2[j],") + (1|",posi[j],") + (1|",bloc[j],")",sep="")),
    data=resamp, REML=F) }
  mod[j,]<- c(colSums(diag(VarCorr(m))),attr(VarCorr(m),"sc")^2)
  col_names<- as.data.frame(VarCorr(m))$grp; rm(m)   } }
#combining together
   comp<- as.data.frame(mod)
   colnames(comp)<- col_names
   comp$Total<- rowSums(comp)
#remove last number
colnames(comp)<- gsub(end,'', colnames(comp))
#Maternal, additive, nonadditive
  colnames(comp)[which(colnames(comp)==dam)]<- "dam"
  colnames(comp)[which(colnames(comp)==sire)]<- "sire"
  colnames(comp)[which(colnames(comp)==noquote(paste(dam,":",sire,sep="")))]<- "dam:sire"
  colnames(comp)[which(colnames(comp)==noquote(paste(dam,".",sire,sep="")))]<- "dam:sire" #weird period sometimes
  comp$additive<- 4*comp$sire
  comp$nonadd<- 4*comp$'dam:sire'
  comp$maternal<- comp$dam- comp$sire
#
   print(Sys.time()- time1) #end time
   invisible(comp)  #after time
} #end function

#**************************************************************************************

##5. Bootstrap LMER model: Normal, expert
resampLmer3 <-  function(resamp,dam,sire,response,start,end,remain,ml=F) {
  if (missing(resamp)) stop("Need the resampled data frame")
  if (missing(dam)) stop("Need the dam column name")
  if (missing(sire)) stop("Need the sire column name")
  if (missing(response)) stop("Need the response column name")
  if (missing(start)) stop("Need the starting model number")
  if (missing(end)) stop("Need the ending model number")
  if (missing(remain)) stop("Need the remaining model formula with #")
  print(time1<- Sys.time()) #start time
#column labels
  response2<- colnames(resamp)[grep(paste(response), colnames(resamp))]
  dam2<- colnames(resamp)[grep(paste(dam), colnames(resamp))]
  sire2<- colnames(resamp)[grep(paste(sire), colnames(resamp))]
  mdl<- matrix(0,ncol=1,nrow=length(response2))
    for (i in 1:length(response2)) { mdl[i,]<- gsub("#",i,remain)  }
#variable matrices
  var_fixed<- matrix(0,ncol=1,nrow=length(response2))   #variance of fixed effects
    rand_l<- nchar(remain)- nchar(gsub(")","",remain))  #number of random effects
    var_rand<- matrix(0,ncol=rand_l+4,nrow=length(response2))   #variance of random effects + 4 constant
#model
  for (j in start:end) {
    print(paste("Working on model: ", j, sep=""))
 if (ml == F) {
  m<- lmer(formula= noquote(paste(response2[j],"~ (1| ",dam2[j],") + (1| ",sire2[j],") + (1|",dam2[j],":",sire2[j],") +",mdl[j,],sep="")),
    data=resamp) }
 if (ml == T) {
  m<- lmer(formula= noquote(paste(response2[j],"~ (1| ",dam2[j],") + (1| ",sire2[j],") + (1|",dam2[j],":",sire2[j],") +",mdl[j,],sep="")),
    data=resamp, REML=F) }
  var_fixed[j,] <- var(as.vector(fixef(m) %*% t(m@pp$X)))  #total variation of fixed effects
  var_rand[j,]<- c(colSums(diag(VarCorr(m))),attr(VarCorr(m),"sc")^2)
  col_names<- as.data.frame(VarCorr(m))$grp; rm(m)  }
#combining together
if (sum(var_fixed[,1]) != 0) { comp<- as.data.frame(cbind(var_rand,var_fixed))
  colnames(comp)<- c(col_names,"Fixed") }
if (sum(var_fixed[,1]) == 0) { comp<- as.data.frame(var_rand)
  colnames(comp)<- col_names }
comp$Total<- rowSums(comp)
#remove last number
colnames(comp)<- gsub(end,'', colnames(comp))
#Maternal, additive, nonadditive
  colnames(comp)[which(colnames(comp)==dam)]<- "dam"
  colnames(comp)[which(colnames(comp)==sire)]<- "sire"
  colnames(comp)[which(colnames(comp)==noquote(paste(dam,":",sire,sep="")))]<- "dam:sire"
  colnames(comp)[which(colnames(comp)==noquote(paste(dam,".",sire,sep="")))]<- "dam:sire" #weird period sometimes
  comp$additive<- 4*comp$sire
  comp$nonadd<- 4*comp$'dam:sire'
  comp$maternal<- comp$dam- comp$sire
#
   print(Sys.time()- time1) #end time
   invisible(comp)  #after time
} #end function

#**************************************************************************************

##6. Bootstrap GLMER model: Non-normal, simple
resampGlmer <-  function(resamp,dam,sire,response,fam_link,start,end,quasi=F) {
  if (missing(resamp)) stop("Need the resampled data frame")
  if (missing(dam)) stop("Need the dam column name")
  if (missing(sire)) stop("Need the sire column name")
  if (missing(response)) stop("Need the response column name")
  if (missing(fam_link)) stop("Need the family(link) for the glmer")
  if (missing(start)) stop("Need the starting model number")
  if (missing(end)) stop("Need the ending model number")
  print(time1<- Sys.time()) #start time
#error component constants
  if(paste(fam_link)[2]== "logit") { m_err<- (pi^2)/3 }
  if(paste(fam_link)[2]== "probit") { m_err<- 1 }
  if(paste(fam_link)[2]== "sqrt") { m_err<- 0.25 }
#column labels
  response2<- colnames(resamp)[grep(paste(response), colnames(resamp))]
  dam2<- colnames(resamp)[grep(paste(dam), colnames(resamp))]
  sire2<- colnames(resamp)[grep(paste(sire), colnames(resamp))]
#Model
if (quasi == F)  {
  mod<- matrix(0,ncol=3,nrow=length(response2))   #variance of random effects
  res<- matrix(0,ncol=1,nrow=length(response2))   #for poisson(log)
 for (j in start:end) {
  print(paste("Working on model: ", j, sep=""))
  m<- glmer(formula= noquote(paste(response2[j],"~ (1|",dam2[j],") + (1|",sire2[j],") + (1|",dam2[j],":",sire2[j],")",sep="")),
    family=fam_link,data=resamp)
  mod[j,]<- colSums(diag(VarCorr(m)))
  if(paste(fam_link)[2]== "log") { res[j,]<- log(1/exp(fixef(m)[1]) + 1) }
  col_names<- as.data.frame(VarCorr(m))$grp; rm(m)   } }
if (quasi == T)  {
  mod<- matrix(0,ncol=4,nrow=length(response2))   #variance of random effects + quasi
  res<- matrix(0,ncol=1,nrow=length(response2))   #for poisson(log)
  resamp$dispersion<- as.factor(1:length(resamp[,1]))
 for (j in start:end) {
  print(paste("Working on model: ", j, sep=""))
  m<- glmer(formula=
    noquote(paste(response2[j],"~ (1|",dam2[j],") + (1|",sire2[j],") + (1|",dam2[j],":",sire2[j],") + (1|dispersion)",sep="")),
    family=fam_link,data=resamp)
  mod[j,]<- colSums(diag(VarCorr(m)))
  if(paste(fam_link)[2]== "log") { res[j,]<- log(1/exp(fixef(m)[1]) + 1) }
  col_names<- as.data.frame(VarCorr(m))$grp; rm(m)   } }
#combining together
   if(paste(fam_link)[2]!= "log") { comp<- as.data.frame(cbind(mod,m_err)) }
   if(paste(fam_link)[2]== "log") { comp<- as.data.frame(cbind(mod,res)) }
   colnames(comp)<- c(col_names,"Residual")
   comp$Total<- rowSums(comp)
#remove last number
colnames(comp)<- gsub(end,'', colnames(comp))
#Maternal, additive, nonadditive
  colnames(comp)[which(colnames(comp)==dam)]<- "dam"
  colnames(comp)[which(colnames(comp)==sire)]<- "sire"
  colnames(comp)[which(colnames(comp)==noquote(paste(dam,":",sire,sep="")))]<- "dam:sire"
  colnames(comp)[which(colnames(comp)==noquote(paste(dam,".",sire,sep="")))]<- "dam:sire" #weird period sometimes
  comp$additive<- 4*comp$sire
  comp$nonadd<- 4*comp$'dam:sire'
  comp$maternal<- comp$dam- comp$sire
#
   print(Sys.time()- time1) #end time
   invisible(comp)  #after time
} #end function

#**************************************************************************************

##7. Bootstrap GLMER model: Non-normal, advanced

resampGlmer2 <-  function(resamp,dam,sire,response,fam_link,start,end,position=NULL,block=NULL,quasi=F) {
  if (missing(resamp)) stop("Need the resampled data frame")
  if (missing(dam)) stop("Need the dam column name")
  if (missing(sire)) stop("Need the sire column name")
  if (missing(response)) stop("Need the response column name")
  if (missing(fam_link)) stop("Need the family(link) for the glmer")
  if (missing(start)) stop("Need the starting model number")
  if (missing(end)) stop("Need the ending model number")
  print(time1<- Sys.time()) #start time
#error component constants
  if(paste(fam_link)[2]== "logit") { m_err<- (pi^2)/3 }
  if(paste(fam_link)[2]== "probit") { m_err<- 1 }
  if(paste(fam_link)[2]== "sqrt") { m_err<- 0.25 }
#column labels
  response2<- colnames(resamp)[grep(paste(response), colnames(resamp))]
  dam2<- colnames(resamp)[grep(paste(dam), colnames(resamp))]
  sire2<- colnames(resamp)[grep(paste(sire), colnames(resamp))]
  if(paste(fam_link)[2]== "log") {res<- matrix(0,ncol=1,nrow=length(response2)) }  #for poisson(log)
#quasi
  if (quasi == T)  { resamp$dispersion<- as.factor(1:length(resamp[,1])) }
#Model: no position and no block
if (is.null(position) && is.null(block)) {
  if (quasi == F)  { mod<- matrix(0,ncol=3,nrow=length(response2)) }  #variance of random effects
  if (quasi == T)  { mod<- matrix(0,ncol=4,nrow=length(response2)) }  #and quasi
 for (j in start:end) {
  print(paste("Working on model: ", j, sep=""))
 if (quasi == F)  {
  m<- glmer(formula=
    noquote(paste(response2[j],"~ (1|",dam2[j],") + (1|",sire2[j],") + (1|",dam2[j],":",sire2[j],")",sep="")),
    family=fam_link,data=resamp) }
 if (quasi == T)  {
  m<- glmer(formula=
    noquote(paste(response2[j],"~ (1|",dam2[j],") + (1|",sire2[j],") + (1|",dam2[j],":",sire2[j],") + (1|dispersion)",sep="")),
    family=fam_link,data=resamp) }
  mod[j,]<- colSums(diag(VarCorr(m)))
  if(paste(fam_link)[2]== "log") { res[j,]<- log(1/exp(fixef(m)[1]) + 1) }
  col_names<- as.data.frame(VarCorr(m))$grp; rm(m)   } }
#Model: YES position and no block
if (!is.null(position) && is.null(block)) {
 posi<- colnames(resamp)[grep(paste(position), colnames(resamp))]
 if (quasi == F)  { mod<- matrix(0,ncol=4,nrow=length(response2)) }  #variance of random effects
 if (quasi == T)  { mod<- matrix(0,ncol=5,nrow=length(response2)) }  #and quasi
  for (j in start:end) {
  print(paste("Working on model: ", j, sep=""))
 if (quasi == F)  {
  m<- glmer(formula=
    noquote(paste(response2[j],"~ (1|",dam2[j],") + (1|",sire2[j],") + (1|",dam2[j],":",sire2[j],") + (1|",posi[j],")",sep="")),
    family=fam_link,data=resamp) }
 if (quasi == T)  {
  m<- glmer(formula=
    noquote(paste(response2[j],"~ (1|",dam2[j],") + (1|",sire2[j],") + (1|",dam2[j],":",sire2[j],") + (1|",posi[j],") + (1|dispersion)",sep="")),
    family=fam_link,data=resamp) }
  mod[j,]<- colSums(diag(VarCorr(m)))
  if(paste(fam_link)[2]== "log") { res[j,]<- log(1/exp(fixef(m)[1]) + 1) }
  col_names<- as.data.frame(VarCorr(m))$grp; rm(m)    } }
#Model: no position and YES block
if (is.null(position) && !is.null(block)) {
 bloc<- colnames(resamp)[grep(paste(block), colnames(resamp))]
 if (quasi == F)  { mod<- matrix(0,ncol=4,nrow=length(response2)) }  #variance of random effects
 if (quasi == T)  { mod<- matrix(0,ncol=5,nrow=length(response2)) }  #and quasi
  for (j in start:end) {
  print(paste("Working on model: ", j, sep=""))
 if (quasi == F)  {
  m<- glmer(formula=
    noquote(paste(response2[j],"~ (1|",dam2[j],") + (1|",sire2[j],") + (1|",dam2[j],":",sire2[j],") + (1|",bloc[j],")",sep="")),
    family=fam_link,data=resamp)  }
 if (quasi == T)  {
  m<- glmer(formula=
    noquote(paste(response2[j],"~ (1|",dam2[j],") + (1|",sire2[j],") + (1|",dam2[j],":",sire2[j],") + (1|",bloc[j],") + (1|dispersion)",sep="")),
    family=fam_link,data=resamp)  }
  mod[j,]<- colSums(diag(VarCorr(m)))
  if(paste(fam_link)[2]== "log") { res[j,]<- log(1/exp(fixef(m)[1]) + 1) }
  col_names<- as.data.frame(VarCorr(m))$grp; rm(m)   } }
#Model: YES position and YES block
if (!is.null(position) && !is.null(block)) {
  posi<- colnames(resamp)[grep(paste(position), colnames(resamp))]
  bloc<- colnames(resamp)[grep(paste(block), colnames(resamp))]
 if (quasi == F)  { mod<- matrix(0,ncol=5,nrow=length(response2)) }  #variance of random effects
 if (quasi == T)  { mod<- matrix(0,ncol=6,nrow=length(response2)) }  #and quasi
  for (j in start:end) {
  print(paste("Working on model: ", j, sep=""))
 if (quasi == F)  {
  m<- glmer(formula=
    noquote(paste(response2[j],"~ (1|",dam2[j],") + (1|",sire2[j],") + (1|",dam2[j],":",sire2[j],") + (1|",posi[j],") + (1|",bloc[j],")",sep="")),
    family=fam_link,data=resamp) }
 if (quasi == T)  {
  m<- glmer(formula=
    noquote(paste(response2[j],"~ (1|",dam2[j],") + (1|",sire2[j],") + (1|",dam2[j],":",sire2[j],") + (1|",posi[j],") + (1|",bloc[j],") + (1|dispersion)",sep="")),
    family=fam_link,data=resamp) }
  mod[j,]<- colSums(diag(VarCorr(m)))
  if(paste(fam_link)[2]== "log") { res[j,]<- log(1/exp(fixef(m)[1]) + 1) }
  col_names<- as.data.frame(VarCorr(m))$grp; rm(m)   } }
#combining together
   if(paste(fam_link)[2]!= "log") { comp<- as.data.frame(cbind(mod,m_err)) }
   if(paste(fam_link)[2]== "log") { comp<- as.data.frame(cbind(mod,res)) }
   colnames(comp)<- c(col_names,"Residual")
   comp$Total<- rowSums(comp)
#remove last number
colnames(comp)<- gsub(end,'', colnames(comp))
#Maternal, additive, nonadditive
  colnames(comp)[which(colnames(comp)==dam)]<- "dam"
  colnames(comp)[which(colnames(comp)==sire)]<- "sire"
  colnames(comp)[which(colnames(comp)==noquote(paste(dam,":",sire,sep="")))]<- "dam:sire"
  colnames(comp)[which(colnames(comp)==noquote(paste(dam,".",sire,sep="")))]<- "dam:sire" #weird period sometimes
  comp$additive<- 4*comp$sire
  comp$nonadd<- 4*comp$'dam:sire'
  comp$maternal<- comp$dam- comp$sire
#
   print(Sys.time()- time1) #end time, keep no quote in one line
   invisible(comp)  #after time
} #end function

#**************************************************************************************

##8. Bootstrap GLMER model: Non-normal, expert

resampGlmer3 <-  function(resamp,dam,sire,response,fam_link,start,end,remain,quasi=F) {
  if (missing(resamp)) stop("Need the resampled data frame")
  if (missing(dam)) stop("Need the dam column name")
  if (missing(sire)) stop("Need the sire column name")
  if (missing(response)) stop("Need the response column name")
  if (missing(fam_link)) stop("Need the family(link) for the glmer")
  if (missing(start)) stop("Need the starting model number")
  if (missing(end)) stop("Need the ending model number")
  if (missing(remain)) stop("Need the remain model formula with #")
  print(time1<- Sys.time()) #start time
#error component constants
  if(paste(fam_link)[2]== "logit") { m_err<- (pi^2)/3 }
  if(paste(fam_link)[2]== "probit") { m_err<- 1 }
  if(paste(fam_link)[2]== "sqrt") { m_err<- 0.25 }
#column labels
  response2<- colnames(resamp)[grep(paste(response), colnames(resamp))]
  dam2<- colnames(resamp)[grep(paste(dam), colnames(resamp))]
  sire2<- colnames(resamp)[grep(paste(sire), colnames(resamp))]
  mdl<- matrix(0,ncol=1,nrow=length(response2))
    for (i in 1:length(response2)) { mdl[i,]<- gsub("#",i,remain)  }
#variable matrices
  var_fixed<- matrix(0,ncol=1,nrow=length(response2))   #variance of fixed effects
 if (quasi == F) {
    rand_l<- nchar(remain)- nchar(gsub(")","",remain))  #number of random effects
    var_rand<- matrix(0,ncol=rand_l+3,nrow=length(response2)) }  #variance of random effects + 3 constant
 if (quasi == T) {
    rand_l<- nchar(remain)- nchar(gsub(")","",remain)) + 1  #number of random effects  + quasi
    var_rand<- matrix(0,ncol=rand_l+3,nrow=length(response2))
    resamp$dispersion<- as.factor(1:length(resamp[,1])) }
  res<- matrix(0,ncol=1,nrow=length(response2))   #for poisson(log)
#model
  for (j in start:end) {
    print(paste("Working on model: ", j, sep=""))
 if (quasi == F) {
  m<- glmer(formula=
    noquote(paste(response2[j],"~ (1| ",dam2[j],") + (1| ",sire2[j],") + (1|",dam2[j],":",sire2[j],") +",mdl[j,],sep="")),
    family=fam_link,data=resamp) }
  if (quasi == T) {
  m<- glmer(formula=
    noquote(paste(response2[j],"~ (1| ",dam2[j],") + (1| ",sire2[j],") + (1|",dam2[j],":",sire2[j],") + (1|dispersion) +",mdl[j,],sep="")),
    family=fam_link,data=resamp) }
   if(paste(fam_link)[2]== "log") {
    #Get random effects names to generate null model
    rand.formula <- reformulate(sapply(findbars(formula(m)),function(x) paste0("(", deparse(x), ")")),response=".")
    #Generate null model (intercept and random effects only, no fixed effects)
    null.m <- update(m, rand.formula)
    res[j,]<- log(1/exp(fixef(null.m)[1]) + 1) }
  var_fixed[j,] <- var(as.vector(fixef(m) %*% t(m@pp$X)))  #total variation of fixed effects
  var_rand[j,]<- colSums(diag(VarCorr(m)))
  col_names<- as.data.frame(VarCorr(m))$grp; rm(m)  }
#combining together
if (sum(var_fixed[,1]) != 0) {
  if(paste(fam_link)[2]!= "log") { comp<- as.data.frame(cbind(var_rand,m_err,var_fixed)) }
  if(paste(fam_link)[2]== "log") { comp<- as.data.frame(cbind(var_rand,res,var_fixed)) }
  colnames(comp)<- c(col_names,"Residual","Fixed") }
if (sum(var_fixed[,1]) == 0) {
  if(paste(fam_link)[2]!= "log") { comp<- as.data.frame(cbind(var_rand,m_err)) }
  if(paste(fam_link)[2]== "log") { comp<- as.data.frame(cbind(var_rand,res)) }
  colnames(comp)<- c(col_names,"Residual") }
comp$Total<- rowSums(comp)
#remove last number
colnames(comp)<- gsub(end,'', colnames(comp))
#Maternal, additive, nonadditive
  colnames(comp)[which(colnames(comp)==dam)]<- "dam"
  colnames(comp)[which(colnames(comp)==sire)]<- "sire"
  colnames(comp)[which(colnames(comp)==noquote(paste(dam,":",sire,sep="")))]<- "dam:sire"
  colnames(comp)[which(colnames(comp)==noquote(paste(dam,".",sire,sep="")))]<- "dam:sire" #weird period sometimes
  comp$additive<- 4*comp$sire
  comp$nonadd<- 4*comp$'dam:sire'
  comp$maternal<- comp$dam- comp$sire
#
   print(Sys.time()- time1) #end time, keep no quote in one line
   invisible(comp)  #after time
} #end function
