# Supplementary material for: fullfact: an R package for the analysis of genetic and maternal variance components from full factorial mating designs
Source: Ecol Evol. 2016 Feb 14;6(6):1656–65. doi: 10.1002/ece3.1943 (PMC4752957; doi:10.1002/ece3.1943)
Supplement: Supplementary file 6 [file ECE3-6-1656-s006.R]

##Contents
#1. JackLmer
#2. JackLmer2
#3. JackLmer3
#4. JackGlmer
#5. JackGlmer2
#6. JackGlmer3

##1. Jackknife for the confidence intervals: simple, LMER
#first is to test variation
#size > 1 shuffles the row numbers twice then takes out a block of observations
JackLmer<- function(observ,dam,sire,response,ml=F,size=1,first=NULL) {
  if (missing(observ)) stop("Need the observed data frame")
  if (missing(dam)) stop("Need the dam column name")
  if (missing(sire)) stop("Need the sire column name")
  if (missing(response)) stop("Need the response column name")
  if (size %% 1 != 0) stop("Size needs to be a positive integer")
  if (size %% 1 == 0 && size < 0) stop("Size needs to be a positive integer")
  if (!is.null(first) && first %% 1 != 0) stop("First needs to be a positive integer")
  if (!is.null(first) && first %% 1 == 0 && first < 0) stop("First needs to be a positive integer")
  print(time1<- Sys.time()) #start time
##Drop a single-observation
if (size == 1) {
 jack<- matrix(0,ncol=5,nrow=nrow(observ)) #dam,sire,inter,residual,tot
 if (is.null(first)) { iter<- nrow(observ) }
 if (!is.null(first)) { iter<- first }
  for (i in 1:iter) {
    print(paste0("Removing observation: ",i," of ",length(observ[,1])))
#Model
if (ml == F) {
  m<- lmer(formula= noquote(paste(response,"~ (1|",dam,") + (1|",sire,") + (1|",dam,":",sire,")",sep="")),data=observ[-i,]) }
if (ml == T) {
  m<- lmer(formula= noquote(paste(response,"~ (1|",dam,") + (1|",sire,") + (1|",dam,":",sire,")",sep="")),data=observ[-i,],REML=F) }
#Components
  tot<- sum(colSums(diag(VarCorr(m))),attr(VarCorr(m),"sc")^2)
  jack[i,]<- c(colSums(diag(VarCorr(m))),attr(VarCorr(m),"sc")^2,tot)
  col_names<- c(as.data.frame(VarCorr(m))$grp,"Total")  } #end loop
} #end single Jack
##Drop a a block
if (size > 1) {
 observS1 <- observ[sample(nrow(observ)),];rm(observ) #shuffle once
 observS2 <- observS1[sample(nrow(observS1)),];rm(observS1) #shuffle twice
 n_mod<- floor(nrow(observS2)/size)  #number of models in data frame
 jack<- matrix(0,ncol=5,nrow=n_mod)   #dam,sire,inter,residual,tot
 if (is.null(first)) { iter<- n_mod }
 if (!is.null(first)) { iter<- first }
#begining values
 beg<- matrix(0,ncol=1,nrow=n_mod)
 beg[1]<- 1 #always
 for (i in 2:n_mod) { beg[i]<- beg[i-1] + size }
#finishing values
 finn<- matrix(0,ncol=1,nrow=n_mod)
 finn[1]<- size #always
 for (i in 2:n_mod) { finn[i]<- finn[i-1] + size }
#jacking
 for (i in 1:iter) {
  print(paste0("Removing block: ",i," of ",n_mod))
#Model
if (ml == F) {
  m<- lmer(formula= noquote(paste(response,"~ (1|",dam,") + (1|",sire,") + (1|",dam,":",sire,")",sep="")),data=observS2[-c(beg[i]:finn[i]),]) }
if (ml == T) {
  m<- lmer(formula= noquote(paste(response,"~ (1|",dam,") + (1|",sire,") + (1|",dam,":",sire,")",sep="")),data=observS2[-c(beg[i]:finn[i]),],REML=F) }
#Components
  tot<- sum(colSums(diag(VarCorr(m))),attr(VarCorr(m),"sc")^2)
  jack[i,]<- c(colSums(diag(VarCorr(m))),attr(VarCorr(m),"sc")^2,tot)
  col_names<- c(as.data.frame(VarCorr(m))$grp,"Total")  } #end loop
}  #end block Jack
#convert to data frame
 jack<- as.data.frame(jack); colnames(jack)<- col_names
#Maternal, additive, nonadditive
  colnames(jack)[which(colnames(jack)==dam)]<- "dam"
  colnames(jack)[which(colnames(jack)==sire)]<- "sire"
  colnames(jack)[which(colnames(jack)==noquote(paste(dam,":",sire,sep="")))]<- "dam:sire"
  jack$additive<- 4*jack$sire
  jack$nonadd<- 4*jack$'dam:sire'
  jack$maternal<- jack$dam- jack$sire
 print(Sys.time()- time1) #end time
 invisible(jack)  #after time
}  #end function

#**************************************************************************************

##2. Jackknife for the confidence intervals: advanced, LMER
#first is to test variation
#size > 1 shuffles the row numbers twice then takes out a block of observations

JackLmer2<- function(observ,dam,sire,response,position=NULL,block=NULL,ml=F,size=1,first=NULL) {
  if (missing(observ)) stop("Need the observed data frame")
  if (missing(dam)) stop("Need the dam column name")
  if (missing(sire)) stop("Need the sire column name")
  if (missing(response)) stop("Need the response column name")
  if (size %% 1 != 0) stop("Size needs to be a positive integer")
  if (size %% 1 == 0 && size < 0) stop("Size needs to be a positive integer")
  if (!is.null(first) && first %% 1 != 0) stop("First needs to be a positive integer")
  if (!is.null(first) && first %% 1 == 0 && first < 0) stop("First needs to be a positive integer")
  print(time1<- Sys.time()) #start time
##Drop a single-observation
if (size == 1) {
#conditions
 if (is.null(position) && is.null(block)) { jack<- matrix(0,ncol=5,nrow=nrow(observ)) }
 if (!is.null(position) && is.null(block)) { jack<- matrix(0,ncol=6,nrow=nrow(observ)) }
 if (is.null(position) && !is.null(block)) { jack<- matrix(0,ncol=6,nrow=nrow(observ)) }
 if (!is.null(position) && !is.null(block)) { jack<- matrix(0,ncol=7,nrow=nrow(observ)) }
#
 if (is.null(first)) { iter<- nrow(observ) }
 if (!is.null(first)) { iter<- first }
  for (i in 1:iter) {
    print(paste0("Removing observation: ",i," of ",length(observ[,1])))
#Model
if (is.null(position) && is.null(block)) {
  if (ml == F) {
    m<- lmer(formula= noquote(paste(response,"~ (1|",dam,") + (1|",sire,") + (1|",dam,":",sire,")",sep="")),data=observ[-i,]) }
  if (ml == T) {
    m<- lmer(formula= noquote(paste(response,"~ (1|",dam,") + (1|",sire,") + (1|",dam,":",sire,")",sep="")),data=observ[-i,],REML=F) } }
if (!is.null(position) && is.null(block)) {
  if (ml == F) {
    m<- lmer(formula= noquote(paste(response,"~ (1|",dam,") + (1|",sire,") + (1|",dam,":",sire,") + (1|",position,")",sep="")),
      data=observ[-i,]) }
  if (ml == T) {
    m<- lmer(formula= noquote(paste(response,"~ (1|",dam,") + (1|",sire,") + (1|",dam,":",sire,") + (1|",position,")",sep="")),
      data=observ[-i,],REML=F) } }
if (is.null(position) && !is.null(block)) {
  if (ml == F) {
    m<- lmer(formula= noquote(paste(response,"~ (1|",dam,") + (1|",sire,") + (1|",dam,":",sire,") + (1|",block,")",sep="")),
      data=observ[-i,]) }
  if (ml == T) {
    m<- lmer(formula= noquote(paste(response,"~ (1|",dam,") + (1|",sire,") + (1|",dam,":",sire,") + (1|",block,")",sep="")),
      data=observ[-i,],REML=F) } }
if (!is.null(position) && !is.null(block)) {
  if (ml == F) {
    m<- lmer(formula= noquote(paste(response,"~ (1|",dam,") + (1|",sire,") + (1|",dam,":",sire,") + (1|",position,") + (1|",block,")",sep="")),
      data=observ[-i,]) }
  if (ml == T) {
    m<- lmer(formula= noquote(paste(response,"~ (1|",dam,") + (1|",sire,") + (1|",dam,":",sire,") + (1|",position,") + (1|",block,")",sep="")),
      data=observ[-i,],REML=F) } }
#Components
  tot<- sum(colSums(diag(VarCorr(m))),attr(VarCorr(m),"sc")^2)
  jack[i,]<- c(colSums(diag(VarCorr(m))),attr(VarCorr(m),"sc")^2,tot)
  col_names<- c(as.data.frame(VarCorr(m))$grp,"Total")  } #end loop
} #end single Jack
##Drop a a block
if (size > 1) {
 observS1 <- observ[sample(nrow(observ)),];rm(observ) #shuffle once
 observS2 <- observS1[sample(nrow(observS1)),];rm(observS1) #shuffle twice
 n_mod<- floor(nrow(observS2)/size)  #number of models in data frame
#conditions
 if (is.null(position) && is.null(block)) { jack<- matrix(0,ncol=5,nrow=n_mod) }
 if (!is.null(position) && is.null(block)) { jack<- matrix(0,ncol=6,nrow=n_mod) }
 if (is.null(position) && !is.null(block)) { jack<- matrix(0,ncol=6,nrow=n_mod) }
 if (!is.null(position) && !is.null(block)) { jack<- matrix(0,ncol=7,nrow=n_mod) }
#
 if (is.null(first)) { iter<- n_mod }
 if (!is.null(first)) { iter<- first }
#begining values
 beg<- matrix(0,ncol=1,nrow=n_mod)
 beg[1]<- 1 #always
 for (i in 2:n_mod) { beg[i]<- beg[i-1] + size }
#finishing values
 finn<- matrix(0,ncol=1,nrow=n_mod)
 finn[1]<- size #always
 for (i in 2:n_mod) { finn[i]<- finn[i-1] + size }
#jacking
 for (i in 1:iter) {
  print(paste0("Removing block: ",i," of ",n_mod))
#Model
if (is.null(position) && is.null(block)) {
  if (ml == F) {
  m<- lmer(formula= noquote(paste(response,"~ (1|",dam,") + (1|",sire,") + (1|",dam,":",sire,")",sep="")),
    data=observS2[-c(beg[i]:finn[i]),]) }
  if (ml == T) {
  m<- lmer(formula= noquote(paste(response,"~ (1|",dam,") + (1|",sire,") + (1|",dam,":",sire,")",sep="")),
    data=observS2[-c(beg[i]:finn[i]),],REML=F) } }
if (!is.null(position) && is.null(block)) {
  if (ml == F) {
  m<- lmer(formula= noquote(paste(response,"~ (1|",dam,") + (1|",sire,") + (1|",dam,":",sire,") + (1|",position,")",sep="")),
    data=observS2[-c(beg[i]:finn[i]),]) }
  if (ml == T) {
  m<- lmer(formula= noquote(paste(response,"~ (1|",dam,") + (1|",sire,") + (1|",dam,":",sire,") + (1|",position,")",sep="")),
    data=observS2[-c(beg[i]:finn[i]),],REML=F) } }
if (is.null(position) && !is.null(block)) {
  if (ml == F) {
  m<- lmer(formula= noquote(paste(response,"~ (1|",dam,") + (1|",sire,") + (1|",dam,":",sire,") + (1|",block,")",sep="")),
    data=observS2[-c(beg[i]:finn[i]),]) }
  if (ml == T) {
  m<- lmer(formula= noquote(paste(response,"~ (1|",dam,") + (1|",sire,") + (1|",dam,":",sire,") + (1|",block,")",sep="")),
    data=observS2[-c(beg[i]:finn[i]),],REML=F) } }
if (!is.null(position) && !is.null(block)) {
  if (ml == F) {
  m<- lmer(formula= noquote(paste(response,"~ (1|",dam,") + (1|",sire,") + (1|",dam,":",sire,") + (1|",position,") + (1|",block,")",sep="")),
    data=observS2[-c(beg[i]:finn[i]),]) }
  if (ml == T) {
  m<- lmer(formula= noquote(paste(response,"~ (1|",dam,") + (1|",sire,") + (1|",dam,":",sire,") + (1|",position,") + (1|",block,")",sep="")),
    data=observS2[-c(beg[i]:finn[i]),],REML=F) } }
#Components
  tot<- sum(colSums(diag(VarCorr(m))),attr(VarCorr(m),"sc")^2)
  jack[i,]<- c(colSums(diag(VarCorr(m))),attr(VarCorr(m),"sc")^2,tot)
  col_names<- c(as.data.frame(VarCorr(m))$grp,"Total")  } #end loop
}  #end block Jack
#convert to data frame
 jack<- as.data.frame(jack); colnames(jack)<- col_names
#Maternal, additive, nonadditive
  colnames(jack)[which(colnames(jack)==dam)]<- "dam"
  colnames(jack)[which(colnames(jack)==sire)]<- "sire"
  colnames(jack)[which(colnames(jack)==noquote(paste(dam,":",sire,sep="")))]<- "dam:sire"
  jack$additive<- 4*jack$sire
  jack$nonadd<- 4*jack$'dam:sire'
  jack$maternal<- jack$dam- jack$sire
 print(Sys.time()- time1) #end time
 invisible(jack)  #after time
}  #end function

#**************************************************************************************

##3. Jackknife for the confidence intervals: expert, LMER
#first is to test variation
#size > 1 shuffles the row numbers twice then takes out a block of observations

JackLmer3<- function(observ,dam,sire,response,remain,ml=F,size=1,first=NULL) {
  if (missing(observ)) stop("Need the observed data frame")
  if (missing(dam)) stop("Need the dam column name")
  if (missing(sire)) stop("Need the sire column name")
  if (missing(response)) stop("Need the response column name")
  if (missing(remain)) stop("Need the remaining formula")
  if (size %% 1 != 0) stop("Size needs to be a positive integer")
  if (size %% 1 == 0 && size < 0) stop("Size needs to be a positive integer")
  if (!is.null(first) && first %% 1 != 0) stop("First needs to be a positive integer")
  if (!is.null(first) && first %% 1 == 0 && first < 0) stop("First needs to be a positive integer")
  print(time1<- Sys.time()) #start time
##Drop a single-observation
if (size == 1) {
#variable matrices
  var_fixed<- matrix(0,ncol=1,nrow=nrow(observ))   #variance of fixed effects
  rand_l<- nchar(remain)- nchar(gsub(")","",remain))  #number of random effects
  var_rand<- matrix(0,ncol=rand_l+4,nrow=nrow(observ))   #variance of random effects (no total)
#
 if (is.null(first)) { iter<- nrow(observ) }
 if (!is.null(first)) { iter<- first }
  for (i in 1:iter) {
    print(paste0("Removing observation: ",i," of ",length(observ[,1])))
#Model
if (ml == F) {
  m<- lmer(formula= noquote(paste(response,"~ (1|",dam,") + (1|",sire,") + (1|",dam,":",sire,") +",remain,sep="")),data=observ[-i,]) }
if (ml == T) {
  m<- lmer(formula= noquote(paste(response,"~ (1|",dam,") + (1|",sire,") + (1|",dam,":",sire,") +",remain,sep="")),data=observ[-i,],REML=F) }
#components
  var_fixed[i,] <- var(as.vector(fixef(m) %*% t(m@pp$X)))  #total variation of fixed effects
  var_rand[i,]<- c(colSums(diag(VarCorr(m))),attr(VarCorr(m),"sc")^2)
  col_names<- as.data.frame(VarCorr(m))$grp  } #end loop
#combining together
if (sum(var_fixed[,1]) != 0) { jack<- as.data.frame(cbind(var_rand,var_fixed))
  colnames(jack)<- c(col_names,"Fixed") }
if (sum(var_fixed[,1]) == 0) { jack- as.data.frame(var_rand)
  colnames(jack)<- col_names }
jack$Total<- rowSums(jack)
} #end single Jack
##Drop a a block
if (size > 1) {
 observS1 <- observ[sample(nrow(observ)),];rm(observ) #shuffle once
 observS2 <- observS1[sample(nrow(observS1)),];rm(observS1) #shuffle twice
 n_mod<- floor(nrow(observS2)/size)  #number of models in data frame
#variable matrices
  var_fixed<- matrix(0,ncol=1,nrow=n_mod)   #variance of fixed effects
  rand_l<- nchar(remain)- nchar(gsub(")","",remain))  #number of random effects
  var_rand<- matrix(0,ncol=rand_l+4,nrow=n_mod)   #variance of random effects (no total)
#
 if (is.null(first)) { iter<- n_mod }
 if (!is.null(first)) { iter<- first }
#begining values
 beg<- matrix(0,ncol=1,nrow=n_mod)
 beg[1]<- 1 #always
 for (i in 2:n_mod) { beg[i]<- beg[i-1] + size }
#finishing values
 finn<- matrix(0,ncol=1,nrow=n_mod)
 finn[1]<- size #always
 for (i in 2:n_mod) { finn[i]<- finn[i-1] + size }
#jacking
 for (i in 1:iter) {
  print(paste0("Removing block: ",i," of ",n_mod))
#Model
if (ml == F) {
  m<- lmer(formula= noquote(paste(response,"~ (1|",dam,") + (1|",sire,") + (1|",dam,":",sire,") +",remain,sep="")),data=observS2[-c(beg[i]:finn[i]),]) }
if (ml == T) {
  m<- lmer(formula= noquote(paste(response,"~ (1|",dam,") + (1|",sire,") + (1|",dam,":",sire,") +",remain,sep="")),data=observS2[-c(beg[i]:finn[i]),],REML=F) }
#components
  var_fixed[i,] <- var(as.vector(fixef(m) %*% t(m@pp$X)))  #total variation of fixed effects
  var_rand[i,]<- c(colSums(diag(VarCorr(m))),attr(VarCorr(m),"sc")^2)
  col_names<- as.data.frame(VarCorr(m))$grp  } #end loop
#combining together
if (sum(var_fixed[,1]) != 0) { jack<- as.data.frame(cbind(var_rand,var_fixed))
  colnames(jack)<- c(col_names,"Fixed") }
if (sum(var_fixed[,1]) == 0) { jack- as.data.frame(var_rand)
  colnames(jack)<- col_names }
jack$Total<- rowSums(jack)
}  #end block Jack
#Maternal, additive, nonadditive
  colnames(jack)[which(colnames(jack)==dam)]<- "dam"
  colnames(jack)[which(colnames(jack)==sire)]<- "sire"
  colnames(jack)[which(colnames(jack)==noquote(paste(dam,":",sire,sep="")))]<- "dam:sire"
  jack$additive<- 4*jack$sire
  jack$nonadd<- 4*jack$'dam:sire'
  jack$maternal<- jack$dam- jack$sire
 print(Sys.time()- time1) #end time
 invisible(jack)  #after time
}  #end function

#**************************************************************************************

##4. Jackknife for the confidence intervals: simple, GLMER
#first is to test variation
#size > 1 shuffles the row numbers twice then takes out a block of observations

JackGlmer<- function(observ,dam,sire,response,fam_link,quasi=F,size=1,first=NULL) {
  if (missing(observ)) stop("Need the observed data frame")
  if (missing(dam)) stop("Need the dam column name")
  if (missing(sire)) stop("Need the sire column name")
  if (missing(response)) stop("Need the response column name")
  if (missing(fam_link)) stop("Need the family(link) for the glmer")
  if (size %% 1 != 0) stop("Size needs to be a positive integer")
  if (size %% 1 == 0 && size < 0) stop("Size needs to be a positive integer")
  if (!is.null(first) && first %% 1 != 0) stop("First needs to be a positive integer")
  if (!is.null(first) && first %% 1 == 0 && first < 0) stop("First needs to be a positive integer")
  print(time1<- Sys.time()) #start time
#error component constants
  if(paste(fam_link)[2]== "logit") { m_err<- (pi^2)/3 }
  if(paste(fam_link)[2]== "probit") { m_err<- 1 }
  if(paste(fam_link)[2]== "sqrt") { m_err<- 0.25 }
##Drop a single-observation
if (size == 1) {
  if (quasi == F)  { jack<- matrix(0,ncol=5,nrow=length(observ[,1])) } #dam,sire,inter,residual,tot
  if (quasi == T)  { jack<- matrix(0,ncol=6,nrow=length(observ[,1])) } #add dispersion
  if (is.null(first)) { iter<- nrow(observ) }
  if (!is.null(first)) { iter<- first }
   for (i in 1:iter) {
   print(paste0("Removing observation: ",i," of ",length(observ[,1])))
#Model
  if (quasi == F)  {
  m<- glmer(formula= noquote(paste(response,"~ (1|",dam,") + (1|",sire,") + (1|",dam,":",sire,")",sep="")),
    family=fam_link,data=observ[-i,])  }
  if (quasi == T)  {
  observ$dispersion<- as.factor(1:length(observ[,1]))
  m<- glmer(formula= noquote(paste(response,"~ (1|",dam,") + (1|",sire,") + (1|",dam,":",sire,") + (1|dispersion)",sep="")),
    family=fam_link,data=observ[-i,])  }
#
  if(paste(fam_link)[2]== "log") { m_err<- log(1/exp(fixef(m)[1]) + 1) }
#Components
  tot<- sum(colSums(diag(VarCorr(m))),m_err)
  jack[i,]<- c(colSums(diag(VarCorr(m))),m_err,tot)
  col_names<- c(as.data.frame(VarCorr(m))$grp,"Residual","Total")  } #end loop
} #end single Jack
##Drop a a block
if (size > 1) {
 observS1 <- observ[sample(nrow(observ)),];rm(observ) #shuffle once
 observS2 <- observS1[sample(nrow(observS1)),];rm(observS1) #shuffle twice
 n_mod<- floor(nrow(observS2)/size)  #number of models in data frame
 if (quasi == F)  { jack<- matrix(0,ncol=5,nrow=n_mod) } #dam,sire,inter,residual,tot
 if (quasi == T)  { jack<- matrix(0,ncol=6,nrow=n_mod) } #add dispersion
 if (is.null(first)) { iter<- n_mod }
 if (!is.null(first)) { iter<- first }
#begining values
 beg<- matrix(0,ncol=1,nrow=n_mod)
 beg[1]<- 1 #always
 for (i in 2:n_mod) { beg[i]<- beg[i-1] + size }
#finishing values
 finn<- matrix(0,ncol=1,nrow=n_mod)
 finn[1]<- size #always
 for (i in 2:n_mod) { finn[i]<- finn[i-1] + size }
#jacking
 for (i in 1:iter) {
  print(paste0("Removing block: ",i," of ",n_mod))
  if (quasi == F)  {
  m<- glmer(formula= noquote(paste(response,"~ (1|",dam,") + (1|",sire,") + (1|",dam,":",sire,")",sep="")),
    family=fam_link,data=observS2[-c(beg[i]:finn[i]),])  }
  if (quasi == T)  {
  observS2$dispersion<- as.factor(1:length(observS2[,1]))
  m<- glmer(formula= noquote(paste(response,"~ (1|",dam,") + (1|",sire,") + (1|",dam,":",sire,") + (1|dispersion)",sep="")),
    family=fam_link,data=observS2[-c(beg[i]:finn[i]),])  }
#
  if(paste(fam_link)[2]== "log") { m_err<- log(1/exp(fixef(m)[1]) + 1) }
#Components
  tot<- sum(colSums(diag(VarCorr(m))),m_err)
  jack[i,]<- c(colSums(diag(VarCorr(m))),m_err,tot)
  col_names<- c(as.data.frame(VarCorr(m))$grp,"Residual","Total")  } #end loop
}  #end block Jack
#convert to data frame
 jack<- as.data.frame(jack); colnames(jack)<- col_names
#Maternal, additive, nonadditive
  colnames(jack)[which(colnames(jack)==dam)]<- "dam"
  colnames(jack)[which(colnames(jack)==sire)]<- "sire"
  colnames(jack)[which(colnames(jack)==noquote(paste(dam,":",sire,sep="")))]<- "dam:sire"
  jack$additive<- 4*jack$sire
  jack$nonadd<- 4*jack$'dam:sire'
  jack$maternal<- jack$dam- jack$sire
 print(Sys.time()- time1) #end time
 invisible(jack)  #after time
}  #end function

#**************************************************************************************

##5. Jackknife for the confidence intervals: advance, GLMER
#first is to test variation
#size > 1 shuffles the row numbers twice then takes out a block of observations

JackGlmer2<- function(observ,dam,sire,response,fam_link,position=NULL,block=NULL,quasi=F,size=1,first=NULL) {
  if (missing(observ)) stop("Need the observed data frame")
  if (missing(dam)) stop("Need the dam column name")
  if (missing(sire)) stop("Need the sire column name")
  if (missing(response)) stop("Need the response column name")
  if (missing(fam_link)) stop("Need the family(link) for the glmer")
  if (size %% 1 != 0) stop("Size needs to be a positive integer")
  if (size %% 1 == 0 && size < 0) stop("Size needs to be a positive integer")
  if (!is.null(first) && first %% 1 != 0) stop("First needs to be a positive integer")
  if (!is.null(first) && first %% 1 == 0 && first < 0) stop("First needs to be a positive integer")
  print(time1<- Sys.time()) #start time
#error component constants
  if(paste(fam_link)[2]== "logit") { m_err<- (pi^2)/3 }
  if(paste(fam_link)[2]== "probit") { m_err<- 1 }
  if(paste(fam_link)[2]== "sqrt") { m_err<- 0.25 }
##Drop a single-observation
if (size == 1) {
#conditions
 if (is.null(position) && is.null(block) && quasi == F) { jack<- matrix(0,ncol=5,nrow=nrow(observ)) }
 if (is.null(position) && is.null(block) && quasi == T) { jack<- matrix(0,ncol=6,nrow=nrow(observ)) }
 if (!is.null(position) && is.null(block) && quasi == F) { jack<- matrix(0,ncol=6,nrow=nrow(observ)) }
 if (!is.null(position) && is.null(block) && quasi == T) { jack<- matrix(0,ncol=7,nrow=nrow(observ)) }
 if (is.null(position) && !is.null(block) && quasi == F) { jack<- matrix(0,ncol=6,nrow=nrow(observ)) }
 if (is.null(position) && !is.null(block) && quasi == T) { jack<- matrix(0,ncol=7,nrow=nrow(observ)) }
 if (!is.null(position) && !is.null(block) && quasi == F) { jack<- matrix(0,ncol=7,nrow=nrow(observ)) }
 if (!is.null(position) && !is.null(block) && quasi == T) { jack<- matrix(0,ncol=8,nrow=nrow(observ)) }
#
  if (is.null(first)) { iter<- nrow(observ) }
  if (!is.null(first)) { iter<- first }
   for (i in 1:iter) {
   print(paste0("Removing observation: ",i," of ",length(observ[,1])))
#Model
if (is.null(position) && is.null(block)) {
  if (quasi == F)  {
  m<- glmer(formula= noquote(paste(response,"~ (1|",dam,") + (1|",sire,") + (1|",dam,":",sire,")",sep="")),
    family=fam_link,data=observ[-i,])  }
  if (quasi == T)  {
  observ$dispersion<- as.factor(1:length(observ[,1]))
  m<- glmer(formula= noquote(paste(response,"~ (1|",dam,") + (1|",sire,") + (1|",dam,":",sire,") + (1|dispersion)",sep="")),
    family=fam_link,data=observ[-i,])  }
  if(paste(fam_link)[2]== "log") { m_err<- log(1/exp(fixef(m)[1]) + 1) } } #poisson
if (!is.null(position) && is.null(block)) {
  if (quasi == F)  {
  m<- glmer(formula= noquote(paste(response,"~ (1|",dam,") + (1|",sire,") + (1|",dam,":",sire,") + (1|",position,")",sep="")),
    family=fam_link,data=observ[-i,])  }
  if (quasi == T)  {
  observ$dispersion<- as.factor(1:length(observ[,1]))
  m<- glmer(formula= noquote(paste(response,"~ (1|",dam,") + (1|",sire,") + (1|",dam,":",sire,") + (1|",position,") + (1|dispersion)",sep="")),
    family=fam_link,data=observ[-i,])  }
  if(paste(fam_link)[2]== "log") { m_err<- log(1/exp(fixef(m)[1]) + 1) } } #poisson
if (is.null(position) && !is.null(block)) {
  if (quasi == F)  {
  m<- glmer(formula= noquote(paste(response,"~ (1|",dam,") + (1|",sire,") + (1|",dam,":",sire,") + (1|",block,")",sep="")),
    family=fam_link,data=observ[-i,])  }
  if (quasi == T)  {
  observ$dispersion<- as.factor(1:length(observ[,1]))
  m<- glmer(formula= noquote(paste(response,"~ (1|",dam,") + (1|",sire,") + (1|",dam,":",sire,") + (1|",block,") + (1|dispersion)",sep="")),
    family=fam_link,data=observ[-i,])  }
  if(paste(fam_link)[2]== "log") { m_err<- log(1/exp(fixef(m)[1]) + 1) } } #poisson
if (!is.null(position) && !is.null(block)) {
  if (quasi == F)  {
  m<- glmer(formula= noquote(paste(response,"~ (1|",dam,") + (1|",sire,") + (1|",dam,":",sire,") + (1|",position,") + (1|",block,")",sep="")),
    family=fam_link,data=observ[-i,])  }
  if (quasi == T)  {
  observ$dispersion<- as.factor(1:length(observ[,1]))
  m<- glmer(formula= noquote(paste(response,"~ (1|",dam,") + (1|",sire,") + (1|",dam,":",sire,") + (1|",position,") + (1|",block,") + (1|dispersion)",sep="")),
    family=fam_link,data=observ[-i,])  }
  if(paste(fam_link)[2]== "log") { m_err<- log(1/exp(fixef(m)[1]) + 1) } } #poisson
#Components
  tot<- sum(colSums(diag(VarCorr(m))),m_err)
  jack[i,]<- c(colSums(diag(VarCorr(m))),m_err,tot)
  col_names<- c(as.data.frame(VarCorr(m))$grp,"Residual","Total")  } #end loop
} #end single Jack
##Drop a a block
if (size > 1) {
 observS1 <- observ[sample(nrow(observ)),];rm(observ) #shuffle once
 observS2 <- observS1[sample(nrow(observS1)),];rm(observS1) #shuffle twice
 n_mod<- floor(nrow(observS2)/size)  #number of models in data frame
#conditions
 if (is.null(position) && is.null(block) && quasi == F) { jack<- matrix(0,ncol=5,nrow=n_mod) }
 if (is.null(position) && is.null(block) && quasi == T) { jack<- matrix(0,ncol=6,nrow=n_mod) }
 if (!is.null(position) && is.null(block) && quasi == F) { jack<- matrix(0,ncol=6,nrow=n_mod) }
 if (!is.null(position) && is.null(block) && quasi == T) { jack<- matrix(0,ncol=7,nrow=n_mod) }
 if (is.null(position) && !is.null(block) && quasi == F) { jack<- matrix(0,ncol=6,nrow=n_mod) }
 if (is.null(position) && !is.null(block) && quasi == T) { jack<- matrix(0,ncol=7,nrow=n_mod) }
 if (!is.null(position) && !is.null(block) && quasi == F) { jack<- matrix(0,ncol=7,nrow=n_mod) }
 if (!is.null(position) && !is.null(block) && quasi == T) { jack<- matrix(0,ncol=8,nrow=n_mod) }
#
 if (is.null(first)) { iter<- n_mod }
 if (!is.null(first)) { iter<- first }
#begining values
 beg<- matrix(0,ncol=1,nrow=n_mod)
 beg[1]<- 1 #always
 for (i in 2:n_mod) { beg[i]<- beg[i-1] + size }
#finishing values
 finn<- matrix(0,ncol=1,nrow=n_mod)
 finn[1]<- size #always
 for (i in 2:n_mod) { finn[i]<- finn[i-1] + size }
#jacking
 for (i in 1:iter) {
  print(paste0("Removing block: ",i," of ",n_mod))
if (is.null(position) && is.null(block)) {
  if (quasi == F)  {
  m<- glmer(formula= noquote(paste(response,"~ (1|",dam,") + (1|",sire,") + (1|",dam,":",sire,")",sep="")),
    family=fam_link,data=observS2[-c(beg[i]:finn[i]),])  }
  if (quasi == T)  {
  observS2$dispersion<- as.factor(1:length(observS2[,1]))
  m<- glmer(formula= noquote(paste(response,"~ (1|",dam,") + (1|",sire,") + (1|",dam,":",sire,") + (1|dispersion)",sep="")),
    family=fam_link,data=observS2[-c(beg[i]:finn[i]),])  }
  if(paste(fam_link)[2]== "log") { m_err<- log(1/exp(fixef(m)[1]) + 1) } } #poisson
if (!is.null(position) && is.null(block)) {
  if (quasi == F)  {
  m<- glmer(formula= noquote(paste(response,"~ (1|",dam,") + (1|",sire,") + (1|",dam,":",sire,") + (1|",position,")",sep="")),
    family=fam_link,data=observS2[-c(beg[i]:finn[i]),])  }
  if (quasi == T)  {
  observS2$dispersion<- as.factor(1:length(observS2[,1]))
  m<- glmer(formula= noquote(paste(response,"~ (1|",dam,") + (1|",sire,") + (1|",dam,":",sire,") + (1|",position,") + (1|dispersion)",sep="")),
    family=fam_link,data=observS2[-c(beg[i]:finn[i]),])  }
  if(paste(fam_link)[2]== "log") { m_err<- log(1/exp(fixef(m)[1]) + 1) } } #poisson
if (is.null(position) && !is.null(block)) {
  if (quasi == F)  {
  m<- glmer(formula= noquote(paste(response,"~ (1|",dam,") + (1|",sire,") + (1|",dam,":",sire,") + (1|",block,")",sep="")),
    family=fam_link,data=observS2[-c(beg[i]:finn[i]),])  }
  if (quasi == T)  {
  observS2$dispersion<- as.factor(1:length(observS2[,1]))
  m<- glmer(formula= noquote(paste(response,"~ (1|",dam,") + (1|",sire,") + (1|",dam,":",sire,") + (1|",block,") + (1|dispersion)",sep="")),
    family=fam_link,data=observS2[-c(beg[i]:finn[i]),])  }
  if(paste(fam_link)[2]== "log") { m_err<- log(1/exp(fixef(m)[1]) + 1) } } #poisson
if (!is.null(position) && !is.null(block)) {
  if (quasi == F)  {
  m<- glmer(formula= noquote(paste(response,"~ (1|",dam,") + (1|",sire,") + (1|",dam,":",sire,") + (1|",position,") + (1|",block,")",sep="")),
    family=fam_link,data=observS2[-c(beg[i]:finn[i]),])  }
  if (quasi == T)  {
  observS2$dispersion<- as.factor(1:length(observS2[,1]))
  m<- glmer(formula= noquote(paste(response,"~ (1|",dam,") + (1|",sire,") + (1|",dam,":",sire,") + (1|",position,") + (1|",block,") + (1|dispersion)",sep="")),
    family=fam_link,data=observS2[-c(beg[i]:finn[i]),])  }
  if(paste(fam_link)[2]== "log") { m_err<- log(1/exp(fixef(m)[1]) + 1) } } #poisson
#Components
  tot<- sum(colSums(diag(VarCorr(m))),m_err)
  jack[i,]<- c(colSums(diag(VarCorr(m))),m_err,tot)
  col_names<- c(as.data.frame(VarCorr(m))$grp,"Residual","Total")  } #end loop
}  #end block Jack
#convert to data frame
 jack<- as.data.frame(jack); colnames(jack)<- col_names
#Maternal, additive, nonadditive
  colnames(jack)[which(colnames(jack)==dam)]<- "dam"
  colnames(jack)[which(colnames(jack)==sire)]<- "sire"
  colnames(jack)[which(colnames(jack)==noquote(paste(dam,":",sire,sep="")))]<- "dam:sire"
  jack$additive<- 4*jack$sire
  jack$nonadd<- 4*jack$'dam:sire'
  jack$maternal<- jack$dam- jack$sire
 print(Sys.time()- time1) #end time
 invisible(jack)  #after time
}  #end function

#**************************************************************************************

##6. Jackknife for the confidence intervals: expert, GLMER
#first is to test variation
#size > 1 shuffles the row numbers twice then takes out a block of observations

JackGlmer3<- function(observ,dam,sire,response,fam_link,remain,quasi=F,size=1,first=NULL) {
  if (missing(observ)) stop("Need the observed data frame")
  if (missing(dam)) stop("Need the dam column name")
  if (missing(sire)) stop("Need the sire column name")
  if (missing(response)) stop("Need the response column name")
  if (missing(fam_link)) stop("Need the family(link) for the glmer")
  if (missing(remain)) stop("Need the remaining formula")
  if (size %% 1 != 0) stop("Size needs to be a positive integer")
  if (size %% 1 == 0 && size < 0) stop("Size needs to be a positive integer")
  if (!is.null(first) && first %% 1 != 0) stop("First needs to be a positive integer")
  if (!is.null(first) && first %% 1 == 0 && first < 0) stop("First needs to be a positive integer")
  print(time1<- Sys.time()) #start time
#error component constants
  if(paste(fam_link)[2]== "logit") { m_err<- (pi^2)/3 }
  if(paste(fam_link)[2]== "probit") { m_err<- 1 }
  if(paste(fam_link)[2]== "sqrt") { m_err<- 0.25 }
##Drop a single-observation
if (size == 1) {
#variable matrices
  var_fixed<- matrix(0,ncol=1,nrow=length(observ[,1]))   #variance of fixed effects
 if (quasi == F) {
  rand_l<- nchar(remain)- nchar(gsub(")","",remain))  #number of random effects
  var_rand<- matrix(0,ncol=rand_l+3,nrow=length(observ[,1])) }  #variance of random effects (no res, total)
 if (quasi == T) {
  rand_l<- nchar(remain)- nchar(gsub(")","",remain)) + 1  #number of random effects  + quasi
  var_rand<- matrix(0,ncol=rand_l+3,nrow=length(observ[,1]))
  observ$dispersion<- as.factor(1:length(observ[,1])) }
  res<- matrix(0,ncol=1,nrow=length(observ[,1]))   #for poisson(log)
#
  if (is.null(first)) { iter<- nrow(observ) }
  if (!is.null(first)) { iter<- first }
   for (i in 1:iter) {
   print(paste0("Removing observation: ",i," of ",length(observ[,1])))
#Model
  if (quasi == F)  {
  m<- glmer(formula= noquote(paste(response,"~ (1|",dam,") + (1|",sire,") + (1|",dam,":",sire,") +",remain,sep="")),
    family=fam_link,data=observ[-i,])  }
  if (quasi == T)  {
  observ$dispersion<- as.factor(1:length(observ[,1]))
  m<- glmer(formula= noquote(paste(response,"~ (1|",dam,") + (1|",sire,") + (1|",dam,":",sire,") + (1|dispersion) +",remain,sep="")),
    family=fam_link,data=observ[-i,])  }
#
  if(paste(fam_link)[2]== "log") {
    #Get random effects names to generate null model
    rand.formula <- reformulate(sapply(findbars(formula(m)),function(x) paste0("(", deparse(x), ")")),response=".")
    #Generate null model (intercept and random effects only, no fixed effects)
    null.m <- update(m, rand.formula)
    res[i,]<- log(1/exp(fixef(null.m)[1]) + 1) }
  var_fixed[i,] <- var(as.vector(fixef(m) %*% t(m@pp$X)))  #total variation of fixed effects
  var_rand[i,]<- colSums(diag(VarCorr(m)))
  col_names<- as.data.frame(VarCorr(m))$grp  }  #end loop
#combining together
if (sum(var_fixed[,1]) != 0) {
  if(paste(fam_link)[2]!= "log") { jack<- as.data.frame(cbind(var_rand,m_err,var_fixed)) }
  if(paste(fam_link)[2]== "log") { jack<- as.data.frame(cbind(var_rand,res,var_fixed)) }
  colnames(jack)<- c(col_names,"Residual","Fixed") }
if (sum(var_fixed[,1]) == 0) {
  if(paste(fam_link)[2]!= "log") { jack<- as.data.frame(cbind(var_rand,m_err)) }
  if(paste(fam_link)[2]== "log") { jack<- as.data.frame(cbind(var_rand,res)) }
  colnames(jack)<- c(col_names,"Residual") }
jack$Total<- rowSums(jack)
} #end single Jack
##Drop a a block
if (size > 1) {
 observS1 <- observ[sample(nrow(observ)),];rm(observ) #shuffle once
 observS2 <- observS1[sample(nrow(observS1)),];rm(observS1) #shuffle twice
 n_mod<- floor(nrow(observS2)/size)  #number of models in data frame
#variable matrices
  var_fixed<- matrix(0,ncol=1,nrow=n_mod)   #variance of fixed effects
 if (quasi == F) {
  rand_l<- nchar(remain)- nchar(gsub(")","",remain))  #number of random effects
  var_rand<- matrix(0,ncol=rand_l+3,nrow=n_mod) }  #variance of random effects (no res, total)
 if (quasi == T) {
  rand_l<- nchar(remain)- nchar(gsub(")","",remain)) + 1  #number of random effects  + quasi
  var_rand<- matrix(0,ncol=rand_l+3,nrow=n_mod)
  observS2$dispersion<- as.factor(1:length(observS2[,1])) }
  res<- matrix(0,ncol=1,nrow=n_mod)   #for poisson(log)
#
 if (is.null(first)) { iter<- n_mod }
 if (!is.null(first)) { iter<- first }
#begining values
 beg<- matrix(0,ncol=1,nrow=n_mod)
 beg[1]<- 1 #always
 for (i in 2:n_mod) { beg[i]<- beg[i-1] + size }
#finishing values
 finn<- matrix(0,ncol=1,nrow=n_mod)
 finn[1]<- size #always
 for (i in 2:n_mod) { finn[i]<- finn[i-1] + size }
#jacking
 for (i in 1:iter) {
  print(paste0("Removing block: ",i," of ",n_mod))
  if (quasi == F)  {
  m<- glmer(formula= noquote(paste(response,"~ (1|",dam,") + (1|",sire,") + (1|",dam,":",sire,") +",remain,sep="")),
    family=fam_link,data=observS2[-c(beg[i]:finn[i]),])  }
  if (quasi == T)  {
  observS2$dispersion<- as.factor(1:length(observS2[,1]))
  m<- glmer(formula= noquote(paste(response,"~ (1|",dam,") + (1|",sire,") + (1|",dam,":",sire,") + (1|dispersion) +",remain,sep="")),
    family=fam_link,data=observS2[-c(beg[i]:finn[i]),])  }
#
  if(paste(fam_link)[2]== "log") {
    #Get random effects names to generate null model
    rand.formula <- reformulate(sapply(findbars(formula(m)),function(x) paste0("(", deparse(x), ")")),response=".")
    #Generate null model (intercept and random effects only, no fixed effects)
    null.m <- update(m, rand.formula)
    res[i,]<- log(1/exp(fixef(null.m)[1]) + 1) }
  var_fixed[i,] <- var(as.vector(fixef(m) %*% t(m@pp$X)))  #total variation of fixed effects
  var_rand[i,]<- colSums(diag(VarCorr(m)))
  col_names<- as.data.frame(VarCorr(m))$grp  }  #end loop
#combining together
if (sum(var_fixed[,1]) != 0) {
  if(paste(fam_link)[2]!= "log") { jack<- as.data.frame(cbind(var_rand,m_err,var_fixed)) }
  if(paste(fam_link)[2]== "log") { jack<- as.data.frame(cbind(var_rand,res,var_fixed)) }
  colnames(jack)<- c(col_names,"Residual","Fixed") }
if (sum(var_fixed[,1]) == 0) {
  if(paste(fam_link)[2]!= "log") { jack<- as.data.frame(cbind(var_rand,m_err)) }
  if(paste(fam_link)[2]== "log") { jack<- as.data.frame(cbind(var_rand,res)) }
  colnames(jack)<- c(col_names,"Residual") }
jack$Total<- rowSums(jack)
}  #end block Jack
#Maternal, additive, nonadditive
  colnames(jack)[which(colnames(jack)==dam)]<- "dam"
  colnames(jack)[which(colnames(jack)==sire)]<- "sire"
  colnames(jack)[which(colnames(jack)==noquote(paste(dam,":",sire,sep="")))]<- "dam:sire"
  jack$additive<- 4*jack$sire
  jack$nonadd<- 4*jack$'dam:sire'
  jack$maternal<- jack$dam- jack$sire
 print(Sys.time()- time1) #end time
 invisible(jack)  #after time
}  #end function
