# Supplementary material for: fullfact: an R package for the analysis of genetic and maternal variance components from full factorial mating designs
Source: Ecol Evol. 2016 Feb 14;6(6):1656–65. doi: 10.1002/ece3.1943 (PMC4752957; doi:10.1002/ece3.1943)
Supplement: Supplementary file 7 [file ECE3-6-1656-s007.R]

##Contents
#1. observLmer
#2. observLmer2
#3. observLmer3
#4. observGlmer
#5. observGlmer2
#6. observGlmer3

##1. LMER model: Normal, simple
observLmer <-  function(observ,dam,sire,response,ml=F) {
  if (missing(observ)) stop("Need the observed data frame")
  if (missing(dam)) stop("Need the dam column name")
  if (missing(sire)) stop("Need the sire column name")
  if (missing(response)) stop("Need the response column name")
  print(time1<- Sys.time()) #start time
#Model:
if (ml == F) {
  m<- lmer(formula= noquote(paste(response,"~ (1|",dam,") + (1|",sire,") + (1|",dam,":",sire,")",sep="")),data=observ) }
if (ml == T) {
  m<- lmer(formula= noquote(paste(response,"~ (1|",dam,") + (1|",sire,") + (1|",dam,":",sire,")",sep="")),data=observ,REML=F) }
#Components
  tot<- sum(colSums(diag(VarCorr(m))),attr(VarCorr(m),"sc")^2)
  comp<- data.frame(effect= as.data.frame(VarCorr(m))$grp[1:3],variance= colSums(diag(VarCorr(m)))[1:3])
  other<- data.frame(component= c("Residual","Total"), variance=c(attr(VarCorr(m),"sc")^2,tot))
  comp$percent<- 100*comp$variance/tot; other$percent<- 100*other$variance/tot
#Likelihood ratio test: random effects
   comp$d.AIC<- NA;comp$d.BIC<- NA;comp$Chi.sq<- NA;comp$p.value<- NA
   p_rand<- randLmer(model=m,observ=observ)  #internal function
 #random term matching
   r_term0<- sapply(findbars(formula(m)),function(x) paste0("(", deparse(x), ")"))
   r_term1<- unlist(strsplit(sapply(findbars(formula(m)),function(x) deparse(x))," | "))  #split around | text
   r_term<- r_term1[seq(3,length(r_term1),3)]  #every third matches comp
 for (i in  1:length(r_term0)) {
   comp[,c(4:7)][which(comp$effect==r_term[i]),]<- p_rand[,c(2:5)][which(p_rand$term==r_term0[i]),]  }
#Maternal, additive, nonadditive
  levels(comp$effect)[which(levels(comp$effect)==dam)]<- "dam"
  levels(comp$effect)[which(levels(comp$effect)==sire)]<- "sire"
  levels(comp$effect)[which(levels(comp$effect)==noquote(paste(dam,":",sire,sep="")))]<- "dam:sire"
  comp2<- data.frame(component=c("additive","nonadd","maternal"),variance=0,percent=0)
  comp2$variance<- c(4*comp$variance[which(comp$effect=="sire")],4*comp$variance[which(comp$effect=="dam:sire")],
    comp$variance[which(comp$effect=="dam")]- comp$variance[which(comp$effect=="sire")])
  comp2$percent<- 100*comp2$variance/tot
#object
  var_obj<- list(random=comp,other=other,calculation=comp2)
#Finish
   print(Sys.time()- time1) #end time, keep no quote in one line
   invisible(var_obj)  #after time
} #end function

#**************************************************************************************

##2. LMER model: Normal, advance
observLmer2 <-  function(observ,dam,sire,response,position=NULL,block=NULL,ml=F) {
  if (missing(observ)) stop("Need the observed data frame")
  if (missing(dam)) stop("Need the dam column name")
  if (missing(sire)) stop("Need the sire column name")
  if (missing(response)) stop("Need the response column name")
  print(time1<- Sys.time()) #start time
#Model: no position and no block
 if (is.null(position) && is.null(block)) {  n<- 1
 if (ml == F) {
  m<- lmer(formula= noquote(paste(response,"~ (1|",dam,") + (1|",sire,") + (1|",dam,":",sire,")",sep="")),data=observ) }
 if (ml == T) {
  m<- lmer(formula= noquote(paste(response,"~ (1|",dam,") + (1|",sire,") + (1|",dam,":",sire,")",sep="")),data=observ, REML=F) } }
#Model: YES position and no block
 if (!is.null(position) && is.null(block)) { n<- 1
 if (ml == F) {
  m<- lmer(formula= noquote(paste(response,"~ (1|",dam,") + (1|",sire,") + (1|",dam,":",sire,")+ (1|",position,")",sep="")),data=observ) }
 if (ml == T) {
  m<- lmer(formula= noquote(paste(response,"~ (1|",dam,") + (1|",sire,") + (1|",dam,":",sire,")+ (1|",position,")",sep="")),data=observ, REML=F) } }
#Model: no position and YES block
  if (is.null(position) && !is.null(block)) { n<- 1
  if (ml == F) {
  m<- lmer(formula= noquote(paste(response,"~ (1|",dam,") + (1|",sire,") + (1|",dam,":",sire,")+ (1|",block,")",sep="")),data=observ) }
  if (ml == T) {
  m<- lmer(formula= noquote(paste(response,"~ (1|",dam,") + (1|",sire,") + (1|",dam,":",sire,")+ (1|",block,")",sep="")),data=observ, REML=F) } }
#Model: YES position and YES block
  if (!is.null(position) && !is.null(block)) { n<- 2
  if (ml == F) {
  m<- lmer(formula= noquote(paste(response,"~ (1|",dam,") + (1|",sire,") + (1|",dam,":",sire,")+ (1|",position,") + (1|",block,")",sep="")),data=observ) }
  if (ml == T) {
  m<- lmer(formula= noquote(paste(response,"~ (1|",dam,") + (1|",sire,") + (1|",dam,":",sire,")+ (1|",position,") + (1|",block,")",sep="")),data=observ, REML=F) } }
#Components
  tot<- sum(colSums(diag(VarCorr(m))),attr(VarCorr(m),"sc")^2)
  comp<- data.frame(effect= as.data.frame(VarCorr(m))$grp[1:(3+n)],variance= colSums(diag(VarCorr(m)))[1:(3+n)])
  other<- data.frame(component= c("Residual","Total"), variance=c(attr(VarCorr(m),"sc")^2,tot))
  comp$percent<- 100*comp$variance/tot; other$percent<- 100*other$variance/tot
#Likelihood ratio test: random effects
   comp$d.AIC<- NA;comp$d.BIC<- NA;comp$Chi.sq<- NA;comp$p.value<- NA
   p_rand<- randLmer(model=m,observ=observ)  #internal function
 #random term matching
   r_term0<- sapply(findbars(formula(m)),function(x) paste0("(", deparse(x), ")"))
   r_term1<- unlist(strsplit(sapply(findbars(formula(m)),function(x) deparse(x))," | "))  #split around | text
   r_term<- r_term1[seq(3,length(r_term1),3)]  #every third matches comp
 for (i in  1:length(r_term0)) {
   comp[,c(4:7)][which(comp$effect==r_term[i]),]<- p_rand[,c(2:5)][which(p_rand$term==r_term0[i]),]  }
#Maternal, additive, nonadditive
  levels(comp$effect)[which(levels(comp$effect)==dam)]<- "dam"
  levels(comp$effect)[which(levels(comp$effect)==sire)]<- "sire"
  levels(comp$effect)[which(levels(comp$effect)==noquote(paste(dam,":",sire,sep="")))]<- "dam:sire"
  comp2<- data.frame(component=c("additive","nonadd","maternal"),variance=0,percent=0)
  comp2$variance<- c(4*comp$variance[which(comp$effect=="sire")],4*comp$variance[which(comp$effect=="dam:sire")],
    comp$variance[which(comp$effect=="dam")]- comp$variance[which(comp$effect=="sire")])
  comp2$percent<- 100*comp2$variance/tot
#object
  var_obj<- list(random=comp,other=other,calculation=comp2)
#Finish
   print(Sys.time()- time1) #end time, keep no quote in one line
   invisible(var_obj)  #after time
} #end function

#**************************************************************************************

##3. LMER model: Normal, expert
#separate table for LRT of random effects, too hard to align in function
observLmer3 <-  function(observ,dam,sire,response,remain,ml=F,iter=1000) {
  if (missing(observ)) stop("Need the observed data frame")
  if (missing(dam)) stop("Need the dam column name")
  if (missing(sire)) stop("Need the sire column name")
  if (missing(response)) stop("Need the response column name")
  if (missing(remain)) stop("Need the remaining formula")
  print(time1<- Sys.time()) #start time
#model
if (ml == F) {
  m<- lmer(formula= noquote(paste(response,"~ (1| ",dam,") + (1| ",sire,") + (1|",dam,":",sire,") +",remain,sep="")),
    data=observ) }
if (ml == T) {
  m<- lmer(formula= noquote(paste(response,"~ (1| ",dam,") + (1| ",sire,") + (1|",dam,":",sire,") +",remain,sep="")),
    data=observ, REML=F) }
  var_fixed <- var(as.vector(fixef(m) %*% t(m@pp$X)))  #total variation of fixed effects
  n<- length(as.data.frame(VarCorr(m))$vcov)- 1 #minus residual
  var_rand<- sum(as.data.frame(VarCorr(m))$vcov[1:n])
  tot<- sum(as.data.frame(VarCorr(m))$vcov[1:n],attr(VarCorr(m),"sc")^2,var_fixed)
  comp<- data.frame(effect= c(as.data.frame(VarCorr(m))$grp[1:n]),effect2=c(as.data.frame(VarCorr(m))$var1[1:n]),
      variance= c(as.data.frame(VarCorr(m))$vcov[1:n]))
  other<- data.frame(component= c("Residual","Total"), variance=c(attr(VarCorr(m),"sc")^2,tot))
  comp$percent<- 100*comp$variance/tot; other$percent<- 100*other$variance/tot
#Bootstrap: fixed effects
 if (length(fixef(m)) > 1) {
   fix_eff<- data.frame(effect=c(paste(attributes(terms(m))$term.labels),"Fix_Tot"),
    variance=c(rep(NA,length(attributes(terms(m))$term.labels)),var_fixed))
   fix_eff$percent<- 100*fix_eff$variance/tot
   fix_eff$Chi.sq<- NA;fix_eff$p.value<- NA
 #afex package
   p_fixed<- mixed(m,data=observ,method = "PB",args.test = list(nsim = iter))$anova_table[c(1,4)]
 #fixed term matching
   f_term<- paste(attributes(terms(m))$term.labels)
 for (i in  1:length(f_term)) {
   fix_eff[,c(4,5)][which(fix_eff$effect==f_term[i]),]<- p_fixed[which(rownames(p_fixed)==f_term[i]),]   } }
#Likelihood ratio test
   p_rand<- randLmer(model=m,observ=observ)  #internal function
   p_fix<- fixedLmer(model=m,observ=observ)  #internal function
#Maternal, additive, nonadditive
  levels(comp$effect)[which(levels(comp$effect)==dam)]<- "dam"
  levels(comp$effect)[which(levels(comp$effect)==sire)]<- "sire"
  levels(comp$effect)[which(levels(comp$effect)==noquote(paste(dam,":",sire,sep="")))] <- "dam:sire"
  levels(comp$effect)[which(levels(comp$effect)==noquote(paste(dam,".",sire,sep="")))] <- "dam:sire"  #weird period sometimes
  comp2<- data.frame(component=c("additive","nonadd","maternal"),variance=0,percent=0)
  comp2$variance<- c(4*comp$variance[which(comp$effect=="sire")],4*comp$variance[which(comp$effect=="dam:sire")],
    comp$variance[which(comp$effect=="dam")]- comp$variance[which(comp$effect=="sire")])
  comp2$percent<- 100*comp2$variance/tot
#object
  if (length(fixef(m)) == 1) { var_obj<- list(random=comp,LRT=p_rand,other=other,calculation=comp2) }
  if (length(fixef(m)) > 1) { var_obj<- list(fixed=fix_eff,LRT.fixed=p_fix,random=comp,LRT.random=p_rand,other=other,calculation=comp2) }
#Finish
   print(Sys.time()- time1) #end time, keep no quote in one line
   invisible(var_obj)  #after time
} #end function

#**************************************************************************************

##4. GLMER model: Non-normal, simple
observGlmer <-  function(observ,dam,sire,response,fam_link,quasi=F) {
  if (missing(observ)) stop("Need the observed data frame")
  if (missing(dam)) stop("Need the dam column name")
  if (missing(sire)) stop("Need the sire column name")
  if (missing(response)) stop("Need the response column name")
  if (missing(fam_link)) stop("Need the family(link) for the glmer")
  print(time1<- Sys.time()) #start time
#error component constants
  if(paste(fam_link)[2]== "logit") { m_err<- (pi^2)/3 }
  if(paste(fam_link)[2]== "probit") { m_err<- 1 }
  if(paste(fam_link)[2]== "sqrt") { m_err<- 0.25 }
#Model:
  if (quasi == F)  {
  m<- glmer(formula= noquote(paste(response,"~ (1|",dam,") + (1|",sire,") + (1|",dam,":",sire,")",sep="")),
    family=fam_link,data=observ)  }
  if (quasi == T)  {
  observ$dispersion<- as.factor(1:length(observ[,1]))
  m<- glmer(formula= noquote(paste(response,"~ (1|",dam,") + (1|",sire,") + (1|",dam,":",sire,") + (1|dispersion)",sep="")),
    family=fam_link,data=observ)  }
#
  if(paste(fam_link)[2]== "log") { m_err<- log(1/exp(fixef(m)[1]) + 1) }
#components
  tot<- sum(colSums(diag(VarCorr(m))),m_err)
  comp<- data.frame(effect= as.data.frame(VarCorr(m))$grp,variance= colSums(diag(VarCorr(m))))
  other<- data.frame(component= c("Residual","Total"), variance=c(as.numeric(m_err),tot))
  comp$percent<- 100*comp$variance/tot; other$percent<- 100*other$variance/tot
#Likelihood ratio test: random effects
  comp$d.AIC<- NA;comp$d.BIC<- NA;comp$Chi.sq<- NA;comp$p.value<- NA
  p_rand<- randGlmer(model=m,observ=observ,fam_link=fam_link)  #internal function
 #random term matching
   r_term0<- sapply(findbars(formula(m)),function(x) paste0("(", deparse(x), ")"))
   r_term1<- unlist(strsplit(sapply(findbars(formula(m)),function(x) deparse(x))," | "))  #split around | text
   r_term<- r_term1[seq(3,length(r_term1),3)]  #every third matches comp
 for (i in  1:length(r_term0)) {
   comp[,c(4:7)][which(comp$effect==r_term[i]),]<- p_rand[,c(2:5)][which(p_rand$term==r_term0[i]),]  }
#Maternal, additive, nonadditive
  levels(comp$effect)[which(levels(comp$effect)==dam)]<- "dam"
  levels(comp$effect)[which(levels(comp$effect)==sire)]<- "sire"
  levels(comp$effect)[which(levels(comp$effect)==noquote(paste(dam,":",sire,sep="")))]<- "dam:sire"
  comp2<- data.frame(component=c("additive","nonadd","maternal"),variance=0,percent=0)
  comp2$variance<- c(4*comp$variance[which(comp$effect=="sire")],4*comp$variance[which(comp$effect=="dam:sire")],
    comp$variance[which(comp$effect=="dam")]- comp$variance[which(comp$effect=="sire")])
  comp2$percent<- 100*comp2$variance/tot
#object
  var_obj<- list(random=comp,other=other,calculation=comp2)
#Finish
   print(Sys.time()- time1) #end time
   invisible(var_obj)  #after time
} #end function

#**************************************************************************************

##5. GLMER model: Non-normal, advanced
observGlmer2 <-  function(observ,dam,sire,response,fam_link,position=NULL,block=NULL,quasi=F) {
  if (missing(observ)) stop("Need the observed data frame")
  if (missing(dam)) stop("Need the dam column name")
  if (missing(sire)) stop("Need the sire column name")
  if (missing(response)) stop("Need the response column name")
  if (missing(fam_link)) stop("Need the family(link) for the glmer")
  print(time1<- Sys.time()) #start time
#error component constants
  if(paste(fam_link)[2]== "logit") { m_err<- (pi^2)/3 }
  if(paste(fam_link)[2]== "probit") { m_err<- 1 }
  if(paste(fam_link)[2]== "sqrt") { m_err<- 0.25 }
#Model: no position and no block
 if (is.null(position) && is.null(block)) {
  if (quasi == F)  {
   m<- glmer(formula=
    noquote(paste(response,"~ (1|",dam,") + (1|",sire,") + (1|",dam,":",sire,")",sep="")),
    family=fam_link,data=observ) }
  if (quasi == T)  {
  observ$dispersion<- as.factor(1:length(observ[,1]))
   m<- glmer(formula=
    noquote(paste(response,"~ (1|",dam,") + (1|",sire,") + (1|",dam,":",sire,") + (1|dispersion)",sep="")),
    family=fam_link,data=observ)  }
  if(paste(fam_link)[2]== "log") { m_err<- log(1/exp(fixef(m)[1]) + 1) }  }
#Model: YES position and no block
 if (!is.null(position) && is.null(block)) {
  if (quasi == F)  {
   m<- glmer(formula= noquote(paste(response,"~ (1|",dam,") + (1|",sire,") + (1|",dam,":",sire,") + (1|",position,")",sep="")),
    family=fam_link,data=observ) }
  if (quasi == T)  {
  observ$dispersion<- as.factor(1:length(observ[,1]))
   m<- glmer(formula=
    noquote(paste(response,"~ (1|",dam,") + (1|",sire,") + (1|",dam,":",sire,") + (1|",position,") + (1|dispersion)",sep="")),
    family=fam_link,data=observ)  }
  if(paste(fam_link)[2]== "log") { m_err<- log(1/exp(fixef(m)[1]) + 1) } }
#Model: no position and YES block
 if (is.null(position) && !is.null(block)) {
  if (quasi == F)  {
   m<- glmer(formula= noquote(paste(response,"~ (1|",dam,") + (1|",sire,") + (1|",dam,":",sire,") + (1|",block,")",sep="")),
    family=fam_link,data=observ) }
  if (quasi == T)  {
  observ$dispersion<- as.factor(1:length(observ[,1]))
   m<- glmer(formula=
    noquote(paste(response,"~ (1|",dam,") + (1|",sire,") + (1|",dam,":",sire,") + (1|",block,") + (1|dispersion)",sep="")),
    family=fam_link,data=observ)  }
  if(paste(fam_link)[2]== "log") { m_err<- log(1/exp(fixef(m)[1]) + 1) } }
#Model: YES position and YES block
 if (!is.null(position) && !is.null(block)) {
  if (quasi == F)  {
   m<- glmer(formula=
    noquote(paste(response,"~ (1|",dam,") + (1|",sire,") + (1|",dam,":",sire,") + (1|",position,") + (1|",block,")",sep="")),
    family=fam_link,data=observ) }
  if (quasi == T)  {
  observ$dispersion<- as.factor(1:length(observ[,1]))
   m<- glmer(formula=
    noquote(paste(response,"~ (1|",dam,") + (1|",sire,") + (1|",dam,":",sire,") + (1|",position,") + (1|",block,") + (1|dispersion)",sep="")),
    family=fam_link,data=observ)  }
  if(paste(fam_link)[2]== "log") { m_err<- log(1/exp(fixef(m)[1]) + 1) } }
#components
  tot<- sum(colSums(diag(VarCorr(m))),m_err)
  comp<- data.frame(effect= as.data.frame(VarCorr(m))$grp,variance= colSums(diag(VarCorr(m))))
  other<- data.frame(component= c("Residual","Total"), variance=c(as.numeric(m_err),tot))
  comp$percent<- 100*comp$variance/tot; other$percent<- 100*other$variance/tot
#Likelihood ratio test: random effects
  comp$d.AIC<- NA;comp$d.BIC<- NA;comp$Chi.sq<- NA;comp$p.value<- NA
  p_rand<- randGlmer(model=m,observ=observ,fam_link=fam_link)  #internal function
 #random term matching
   r_term0<- sapply(findbars(formula(m)),function(x) paste0("(", deparse(x), ")"))
   r_term1<- unlist(strsplit(sapply(findbars(formula(m)),function(x) deparse(x))," | "))  #split around | text
   r_term<- r_term1[seq(3,length(r_term1),3)]  #every third matches comp
 for (i in  1:length(r_term0)) {
   comp[,c(4:7)][which(comp$effect==r_term[i]),]<- p_rand[,c(2:5)][which(p_rand$term==r_term0[i]),]  }
#Maternal, additive, nonadditive
  levels(comp$effect)[which(levels(comp$effect)==dam)]<- "dam"
  levels(comp$effect)[which(levels(comp$effect)==sire)]<- "sire"
  levels(comp$effect)[which(levels(comp$effect)==noquote(paste(dam,":",sire,sep="")))]<- "dam:sire"
  comp2<- data.frame(component=c("additive","nonadd","maternal"),variance=0,percent=0)
  comp2$variance<- c(4*comp$variance[which(comp$effect=="sire")],4*comp$variance[which(comp$effect=="dam:sire")],
    comp$variance[which(comp$effect=="dam")]- comp$variance[which(comp$effect=="sire")])
  comp2$percent<- 100*comp2$variance/tot
#object
  var_obj<- list(random=comp,other=other,calculation=comp2)
#Finish
   print(Sys.time()- time1) #end time
   invisible(var_obj)  #after time
} #end function

#**************************************************************************************

##6. GLMER model: Non-normal, expert
#separate table for LRT of random effects, too hard to align in function
observGlmer3 <-  function(observ,dam,sire,response,fam_link,remain,quasi=F,iter=1000) {
  if (missing(observ)) stop("Need the observed data frame")
  if (missing(dam)) stop("Need the dam column name")
  if (missing(sire)) stop("Need the sire column name")
  if (missing(response)) stop("Need the response column name")
  if (missing(fam_link)) stop("Need the family(link) for the glmer")
  if (missing(remain)) stop("Need the remaining formula")
  print(time1<- Sys.time()) #start time
#error component constants
  if(paste(fam_link)[2]== "logit") { m_err<- (pi^2)/3 }
  if(paste(fam_link)[2]== "probit") { m_err<- 1 }
  if(paste(fam_link)[2]== "sqrt") { m_err<- 0.25 }
#model
 if(quasi == F) {
  m<- glmer(formula= noquote(paste(response,"~ (1| ",dam,") + (1| ",sire,") + (1|",dam,":",sire,") +",remain,sep="")),
    family=fam_link,data=observ) }
 if(quasi == T) {
  observ$dispersion<- as.factor(1:length(observ[,1]))
  m<- glmer(formula=
    noquote(paste(response,"~ (1| ",dam,") + (1| ",sire,") + (1|",dam,":",sire,") + (1|dispersion) + ",remain,sep="")),
    family=fam_link,data=observ) }
  if(paste(fam_link)[2]== "log") {
    #Get random effects names to generate null model
    rand.formula <- reformulate(sapply(findbars(formula(m)),function(x) paste0("(", deparse(x), ")")),response=".")
    #Generate null model (intercept and random effects only, no fixed effects)
    null.m <- update(m, rand.formula)
    m_err<- log(1/exp(fixef(null.m)[1]) + 1) }
  var_fixed <- var(as.vector(fixef(m) %*% t(m@pp$X)))  #total variation of fixed effects
  var_rand<- sum(as.data.frame(VarCorr(m))$vcov)
  tot<- sum(as.data.frame(VarCorr(m))$vcov,m_err,var_fixed)
  comp<- data.frame(effect= c(as.data.frame(VarCorr(m))$grp),effect2=c(as.data.frame(VarCorr(m))$var1),
    variance= c(as.data.frame(VarCorr(m))$vcov))
  other<- data.frame(component= c("Residual","Total"), variance=c(as.numeric(m_err),tot))
  comp$percent<- 100*comp$variance/tot; other$percent<- 100*other$variance/tot
#Bootstrap:  fixed effects
 if (length(fixef(m)) > 1) {
   fix_eff<- data.frame(effect=c(paste(attributes(terms(m))$term.labels),"Fix_Tot"),
    variance=c(rep(NA,length(attributes(terms(m))$term.labels)),var_fixed))
   fix_eff$percent<- 100*fix_eff$variance/tot
   fix_eff$Chi.sq<- NA;fix_eff$p.value<- NA
 #afex package
   p_fixed<- mixed(m,data=observ,method = "PB",args.test = list(nsim = iter))$anova_table[c(1,4)]
 #fixed term matching
   f_term<- paste(attributes(terms(m))$term.labels)
 for (i in  1:length(f_term)) {
   fix_eff[,c(4,5)][which(fix_eff$effect==f_term[i]),]<- p_fixed[which(rownames(p_fixed)==f_term[i]),]   } }
#Likelihood ratio test: random effects
   p_rand<- randGlmer(model=m,observ=observ,fam_link=fam_link)  #internal function
   p_fix<- fixedGlmer(model=m,observ=observ,fam_link=fam_link)
#Maternal, additive, nonadditive
  levels(comp$effect)[which(levels(comp$effect)==dam)]<- "dam"
  levels(comp$effect)[which(levels(comp$effect)==sire)]<- "sire"
  levels(comp$effect)[which(levels(comp$effect)==noquote(paste(dam,":",sire,sep="")))]<- "dam:sire"
  levels(comp$effect)[which(levels(comp$effect)==noquote(paste(dam,".",sire,sep="")))] <- "dam:sire"  #weird period sometimes
  comp2<- data.frame(component=c("additive","nonadd","maternal"),variance=0,percent=0)
  comp2$variance<- c(4*comp$variance[which(comp$effect=="sire")],4*comp$variance[which(comp$effect=="dam:sire")],
    comp$variance[which(comp$effect=="dam")]- comp$variance[which(comp$effect=="sire")])
  comp2$percent<- 100*comp2$variance/tot
#object
  if (length(fixef(m)) == 1) { var_obj<- list(random=comp,LRT=p_rand,other=other,calculation=comp2) }
  if (length(fixef(m)) > 1) { var_obj<- list(fixed=fix_eff,LRT.fixed=p_fix,random=comp,LRT.random=p_rand,other=other,calculation=comp2) }
#Finish
   print(Sys.time()- time1) #end time
   invisible(var_obj)  #after time
} #end function
