# Supplementary material for: fullfact: an R package for the analysis of genetic and maternal variance components from full factorial mating designs
Source: Ecol Evol. 2016 Feb 14;6(6):1656–65. doi: 10.1002/ece3.1943 (PMC4752957; doi:10.1002/ece3.1943)
Supplement: Supplementary file 9 [file ECE3-6-1656-s009.R]

##Contents
#1. powerLmer
#2. powerLmer2
#3. powerLmer3
#4. powerGlmer
#5. powerGlmer2
#6. powerGlmer3

##1. LMER model: Normal, simple

powerLmer <-  function(varcomp,nval,alpha=0.05,nsim=100,ml=F) {
  if (missing(varcomp)) stop("Need the variance component vector")  #dam,sire,dxs,res
  if (missing(nval)) stop("Need the sample size vector") #dam,sire,off
  print(time1<- Sys.time()) #start time
#NULL to appease R check
dam<- NULL; sire<- NULL; famil<- NULL
#known variance components
damK<- varcomp[1];sireK<- varcomp[2];dxsK<- varcomp[3];resK<- varcomp[4]
#known n values
damN<- nval[1];sireN<- nval[2];offN<- nval[3]
N<- damN*sireN*offN
#hold variance and p-values
sim_dat<- data.frame(dam_var=numeric(nsim), dam_pval=numeric(nsim), sire_var=numeric(nsim), sire_pval=numeric(nsim),
  dam.sire_var=numeric(nsim),dam.sire_pval=numeric(nsim),residual=numeric(nsim))
##Start loop
for (i in 1:nsim) {
  print(paste0("Starting simulation: ", i))
#simulation data (using lme4 simulate function does not seem to be accurate)
  damR<- rnorm(damN,0,sd=sqrt(damK))
  sireR<- rnorm(sireN,0,sd=sqrt(sireK))
  dxsR<- rnorm(damN*sireN,0,sd=sqrt(dxsK))
  resR<- rnorm(N,0,sd=sqrt(resK)) #noise
#create data frame
observ <- expand.grid(off=1:offN, dam=1:damN, sire=1:sireN)
observ$famil<- rep(1:(damN*sireN),each=offN)
#model
observ<- within(observ, { resp<- damR[dam] + sireR[sire] + dxsR[famil] + resR } )
if (ml == F) { m<- lmer(resp~ (1|dam) + (1|sire) + (1|dam:sire), observ) }
if (ml == T) { m<- lmer(resp~ (1|dam) + (1|sire) + (1|dam:sire), observ, REML=F) }
#copy variance
comp<- data.frame(effect= as.data.frame(VarCorr(m))$grp[1:3],variance= colSums(diag(VarCorr(m)))[1:3])
sim_dat$dam_var[i]<- comp$variance[which(comp$effect=="dam")]
sim_dat$sire_var[i]<- comp$variance[which(comp$effect=="sire")]
sim_dat$dam.sire_var[i]<- comp$variance[which(comp$effect=="dam:sire")]
sim_dat$residual[i]<- attr(VarCorr(m),"sc")^2
#internal p-value function
p_rand<- randLmer(model=m,observ=observ)
sim_dat$dam_pval[i]<- p_rand$p.value[which(p_rand$term=="(1 | dam)")]
sim_dat$sire_pval[i]<- p_rand$p.value[which(p_rand$term=="(1 | sire)")]
sim_dat$dam.sire_pval[i]<- p_rand$p.value[which(p_rand$term=="(1 | dam:sire)")]
} #end loop
#power calculation
pwr_res<- data.frame(term=c("dam","sire","dam.sire","residual"), n= c(nval[c(1,2)],damN*sireN,NA),
  var_in= varcomp,
  var_out=c(mean(sim_dat$dam_var),mean(sim_dat$sire_var),mean(sim_dat$dam.sire_var),mean(sim_dat$residual)),
  power=c(sum(sim_dat$dam_pval < alpha)/nsim,sum(sim_dat$sire_pval < alpha)/nsim,
   sum(sim_dat$dam.sire_pval < alpha)/nsim,NA))
#finish
  print(Sys.time()- time1) #end time
  invisible(pwr_res)  #after time
} #end function

#**************************************************************************************

##2. LMER model: Normal, advance

powerLmer2 <-  function(varcomp,nval,alpha=0.05,nsim=100,position=NULL,block=NULL,ml=F) {
  if (missing(varcomp)) stop("Need the variance component vector")  #dam,sire,dxs,res,(position),(block)
  if (missing(nval)) stop("Need the sample size vector") #dam,sire,off
  print(time1<- Sys.time()) #start time
#NULL to appease R check
dam<- NULL; sire<- NULL; famil<- NULL
damK<- varcomp[1];sireK<- varcomp[2];dxsK<- varcomp[3];resK<- varcomp[4]
damN<- nval[1];sireN<- nval[2];offN<- nval[3]
###No position or block
if (is.null(position) && is.null(block)) {
sim_dat<- data.frame(dam_var=numeric(nsim), dam_pval=numeric(nsim), sire_var=numeric(nsim), sire_pval=numeric(nsim),
  dam.sire_var=numeric(nsim),dam.sire_pval=numeric(nsim),residual=numeric(nsim))
##Start nothing loop
for (i in 1:nsim) {
print(paste0("Starting simulation: ", i))
  damR<- rnorm(damN,0,sd=sqrt(damK));sireR<- rnorm(sireN,0,sd=sqrt(sireK));dxsR<- rnorm(damN*sireN,0,sd=sqrt(dxsK))
observ <- expand.grid(off=1:offN, dam=1:damN, sire=1:sireN)
observ$famil<- rep(1:(damN*sireN),each=offN)
N<- nrow(observ); resR<- rnorm(N,0,sd=sqrt(resK)) #noise
observ<- within(observ, { resp<- damR[dam] + sireR[sire] + dxsR[famil] + resR } )
  if (ml == F) { m<- lmer(resp~ (1|dam) + (1|sire) + (1|dam:sire), observ) }
  if (ml == T) { m<- lmer(resp~ (1|dam) + (1|sire) + (1|dam:sire), observ, REML=F) }
comp<- data.frame(effect= as.data.frame(VarCorr(m))$grp[1:3],variance= colSums(diag(VarCorr(m)))[1:3])
sim_dat$dam_var[i]<- comp$variance[which(comp$effect=="dam")]
sim_dat$sire_var[i]<- comp$variance[which(comp$effect=="sire")]
sim_dat$dam.sire_var[i]<- comp$variance[which(comp$effect=="dam:sire")]
sim_dat$residual[i]<- attr(VarCorr(m),"sc")^2
#
p_rand<- randLmer(model=m,observ=observ)
sim_dat$dam_pval[i]<- p_rand$p.value[which(p_rand$term=="(1 | dam)")]
sim_dat$sire_pval[i]<- p_rand$p.value[which(p_rand$term=="(1 | sire)")]
sim_dat$dam.sire_pval[i]<- p_rand$p.value[which(p_rand$term=="(1 | dam:sire)")]
} #end nothing loop
pwr_res<- data.frame(term=c("dam","sire","dam.sire","residual"), n= c(nval[c(1,2)],damN*sireN,NA),
  var_in= varcomp,
  var_out=c(mean(sim_dat$dam_var),mean(sim_dat$sire_var),mean(sim_dat$dam.sire_var),mean(sim_dat$residual)),
  power=c(sum(sim_dat$dam_pval < alpha)/nsim,sum(sim_dat$sire_pval < alpha)/nsim,
   sum(sim_dat$dam.sire_pval < alpha)/nsim,NA))
} #end nothing
###Position only
if (!is.null(position) && is.null(block)) { posK<- varcomp[5]; posN<- nval[4]
if (offN/position != posN) stop("Sample size of position (in nval) does not match offspring / position (in position)")
sim_dat<- data.frame(dam_var=numeric(nsim), dam_pval=numeric(nsim), sire_var=numeric(nsim), sire_pval=numeric(nsim),
  dam.sire_var=numeric(nsim),dam.sire_pval=numeric(nsim),pos_var=numeric(nsim),pos_pval=numeric(nsim),
  residual=numeric(nsim))
##Start position only loop
for (i in 1:nsim) {
print(paste0("Starting simulation: ", i))
  damR<- rnorm(damN,0,sd=sqrt(damK));sireR<- rnorm(sireN,0,sd=sqrt(sireK));dxsR<- rnorm(damN*sireN,0,sd=sqrt(dxsK))
  posR<- rnorm(posN,0,sd=sqrt(posK))
observ <- expand.grid(off=1:offN, dam=1:damN, sire=1:sireN)
observ$famil<- rep(1:(damN*sireN),each=offN)
observ$position<- rep(1:posN,each=offN/position)
N<- nrow(observ);resR<- rnorm(N,0,sd=sqrt(resK)) #noise
observ<- within(observ, { resp<- damR[dam] + sireR[sire] + dxsR[famil] + posR[position] + resR } )
  if (ml == F) { m<- lmer(resp~ (1|dam) + (1|sire) + (1|dam:sire) + (1|position), observ) }
  if (ml == T) { m<- lmer(resp~ (1|dam) + (1|sire) + (1|dam:sire) + (1|position), observ, REML=F) }
comp<- data.frame(effect= as.data.frame(VarCorr(m))$grp[1:4],variance= colSums(diag(VarCorr(m)))[1:4])
sim_dat$dam_var[i]<- comp$variance[which(comp$effect=="dam")]
sim_dat$sire_var[i]<- comp$variance[which(comp$effect=="sire")]
sim_dat$dam.sire_var[i]<- comp$variance[which(comp$effect=="dam:sire")]
sim_dat$pos_var[i]<- comp$variance[which(comp$effect=="position")]
sim_dat$residual[i]<- attr(VarCorr(m),"sc")^2
#
p_rand<- randLmer(model=m,observ=observ)
sim_dat$dam_pval[i]<- p_rand$p.value[which(p_rand$term=="(1 | dam)")]
sim_dat$sire_pval[i]<- p_rand$p.value[which(p_rand$term=="(1 | sire)")]
sim_dat$dam.sire_pval[i]<- p_rand$p.value[which(p_rand$term=="(1 | dam:sire)")]
sim_dat$pos_pval[i]<- p_rand$p.value[which(p_rand$term=="(1 | position)")]
} #end position only loop
pwr_res<- data.frame(term=c("dam","sire","dam.sire","position","residual"), n= c(nval[c(1,2)],damN*sireN,nval[4],NA),
  var_in= varcomp[c(1:3,5,4)],
  var_out=c(mean(sim_dat$dam_var),mean(sim_dat$sire_var),mean(sim_dat$dam.sire_var),mean(sim_dat$pos_var),
  mean(sim_dat$residual)), power=c(sum(sim_dat$dam_pval < alpha)/nsim,sum(sim_dat$sire_pval < alpha)/nsim,
  sum(sim_dat$dam.sire_pval < alpha)/nsim,sum(sim_dat$pos_pval < alpha)/nsim,NA))
} #end position only
###Block only
if (is.null(position) && !is.null(block)) { blocK<- varcomp[5]; blocN<- nval[4]
if (damN != block[1]*blocN) stop("Sample size of dams does not match block design")
if (sireN != block[2]*blocN) stop("Sample size of sires does not match block design")
sim_dat<- data.frame(dam_var=numeric(nsim), dam_pval=numeric(nsim), sire_var=numeric(nsim), sire_pval=numeric(nsim),
  dam.sire_var=numeric(nsim),dam.sire_pval=numeric(nsim),bloc_var=numeric(nsim),bloc_pval=numeric(nsim),
  residual=numeric(nsim))
##Start block only loop
for (i in 1:nsim) {
print(paste0("Starting simulation: ", i))
  damR<- rnorm(damN,0,sd=sqrt(damK));sireR<- rnorm(sireN,0,sd=sqrt(sireK));dxsR<- rnorm(block[1]*block[2]*blocN,0,sd=sqrt(dxsK))
  blocR<- rnorm(blocN,0,sd=sqrt(blocK))
#
dam0<- stack(as.data.frame(matrix(1:(block[1]*blocN),ncol=blocN,nrow=block[1])))
sire0<- stack(as.data.frame(matrix(1:(block[2]*blocN),ncol=blocN,nrow=block[2])))
observ0<- merge(dam0,sire0, by="ind")
levels(observ0[,1])<- 1:blocN; colnames(observ0)<- c("block","dam","sire")
observ0$famil<- 1:nrow(observ0)  #add family
observ<- do.call("rbind", replicate(offN,observ0,simplify=F)) #expand
N<- nrow(observ);resR<- rnorm(N,0,sd=sqrt(resK)) #noise
observ<- within(observ, { resp<- damR[dam] + sireR[sire] + dxsR[famil] + blocR[block] + resR } )
  if (ml == F) { m<- lmer(resp~ (1|dam) + (1|sire) + (1|dam:sire) + (1|block), observ) }
  if (ml == T) { m<- lmer(resp~ (1|dam) + (1|sire) + (1|dam:sire) + (1|block), observ, REML=F) }
comp<- data.frame(effect= as.data.frame(VarCorr(m))$grp[1:4],variance= colSums(diag(VarCorr(m)))[1:4])
sim_dat$dam_var[i]<- comp$variance[which(comp$effect=="dam")]
sim_dat$sire_var[i]<- comp$variance[which(comp$effect=="sire")]
sim_dat$dam.sire_var[i]<- comp$variance[which(comp$effect=="dam:sire")]
sim_dat$bloc_var[i]<- comp$variance[which(comp$effect=="block")]
sim_dat$residual[i]<- attr(VarCorr(m),"sc")^2
#
p_rand<- randLmer(model=m,observ=observ)
sim_dat$dam_pval[i]<- p_rand$p.value[which(p_rand$term=="(1 | dam)")]
sim_dat$sire_pval[i]<- p_rand$p.value[which(p_rand$term=="(1 | sire)")]
sim_dat$dam.sire_pval[i]<- p_rand$p.value[which(p_rand$term=="(1 | dam:sire)")]
sim_dat$bloc_pval[i]<- p_rand$p.value[which(p_rand$term=="(1 | block)")]
} #end block only loop
pwr_res<- data.frame(term=c("dam","sire","dam.sire","block","residual"),
  n= c(nval[c(1,2)],block[1]*block[2]*blocN,nval[4],NA), var_in= varcomp[c(1:3,5,4)],
  var_out=c(mean(sim_dat$dam_var),mean(sim_dat$sire_var),mean(sim_dat$dam.sire_var),mean(sim_dat$bloc_var),
  mean(sim_dat$residual)), power=c(sum(sim_dat$dam_pval < alpha)/nsim,sum(sim_dat$sire_pval < alpha)/nsim,
  sum(sim_dat$dam.sire_pval < alpha)/nsim,sum(sim_dat$bloc_pval < alpha)/nsim,NA))
} #end block only
###Position and Block
if (!is.null(position) && !is.null(block)) { posK<- varcomp[5]; blocK<- varcomp[6]; posN<- nval[4]; blocN<- nval[5]
if (offN/position != posN) stop("Sample size of position (in nval) does not match offspring / position (in position)")
if (damN != block[1]*blocN) stop("Sample size of dams does not match block design")
if (sireN != block[2]*blocN) stop("Sample size of sires does not match block design")
sim_dat<- data.frame(dam_var=numeric(nsim), dam_pval=numeric(nsim), sire_var=numeric(nsim), sire_pval=numeric(nsim),
  dam.sire_var=numeric(nsim),dam.sire_pval=numeric(nsim),pos_var=numeric(nsim),pos_pval=numeric(nsim),
  bloc_var=numeric(nsim),bloc_pval=numeric(nsim),residual=numeric(nsim))
##Start position and block loop
for (i in 1:nsim) {
print(paste0("Starting simulation: ", i))
  damR<- rnorm(damN,0,sd=sqrt(damK));sireR<- rnorm(sireN,0,sd=sqrt(sireK))
  dxsR<- rnorm(block[1]*block[2]*blocN,0,sd=sqrt(dxsK));posR<- rnorm(posN,0,sd=sqrt(posK))
  blocR<- rnorm(blocN,0,sd=sqrt(blocK))
#
dam0<- stack(as.data.frame(matrix(1:(block[1]*blocN),ncol=blocN,nrow=block[1])))
sire0<- stack(as.data.frame(matrix(1:(block[2]*blocN),ncol=blocN,nrow=block[2])))
observ0<- merge(dam0,sire0, by="ind")
levels(observ0[,1])<- 1:blocN; colnames(observ0)<- c("block","dam","sire")
observ0$famil<- 1:nrow(observ0)  #add family
observ1<- do.call("rbind", replicate(position,observ0,simplify=F));rm(observ0) #expand for position
observ1$position<- sample(rep(1:posN,each=position)) #random assignment
observ<- do.call("rbind", replicate(offN,observ1,simplify=F)); rm(observ1) #expand for offspring
observ$off<- rep(1:offN,each=block[1]*block[2]*blocN)
N<- nrow(observ);resR<- rnorm(N,0,sd=sqrt(resK)) #noise
observ<- within(observ, { resp<- damR[dam] + sireR[sire] + dxsR[famil] + posR[position] + blocR[block] + resR } )
  if (ml == F) { m<- lmer(resp~ (1|dam) + (1|sire) + (1|dam:sire) + (1|position) + (1|block), observ) }
  if (ml == T) { m<- lmer(resp~ (1|dam) + (1|sire) + (1|dam:sire) + (1|position) + (1|block), observ, REML=F) }
comp<- data.frame(effect= as.data.frame(VarCorr(m))$grp[1:5],variance= colSums(diag(VarCorr(m)))[1:5])
sim_dat$dam_var[i]<- comp$variance[which(comp$effect=="dam")]
sim_dat$sire_var[i]<- comp$variance[which(comp$effect=="sire")]
sim_dat$dam.sire_var[i]<- comp$variance[which(comp$effect=="dam:sire")]
sim_dat$pos_var[i]<- comp$variance[which(comp$effect=="position")]
sim_dat$bloc_var[i]<- comp$variance[which(comp$effect=="block")]
sim_dat$residual[i]<- attr(VarCorr(m),"sc")^2
#
p_rand<- randLmer(model=m,observ=observ)
sim_dat$dam_pval[i]<- p_rand$p.value[which(p_rand$term=="(1 | dam)")]
sim_dat$sire_pval[i]<- p_rand$p.value[which(p_rand$term=="(1 | sire)")]
sim_dat$dam.sire_pval[i]<- p_rand$p.value[which(p_rand$term=="(1 | dam:sire)")]
sim_dat$pos_pval[i]<- p_rand$p.value[which(p_rand$term=="(1 | position)")]
sim_dat$bloc_pval[i]<- p_rand$p.value[which(p_rand$term=="(1 | block)")]
} #end position and block loop
pwr_res<- data.frame(term=c("dam","sire","dam.sire","position","block","residual"),
  n= c(nval[c(1,2)],block[1]*block[2]*blocN,nval[c(4,5)],NA), var_in= varcomp[c(1:3,5,6,4)],
  var_out=c(mean(sim_dat$dam_var),mean(sim_dat$sire_var),mean(sim_dat$dam.sire_var),mean(sim_dat$pos_var),
  mean(sim_dat$ bloc_var),mean(sim_dat$residual)), power=c(sum(sim_dat$dam_pval < alpha)/nsim,
  sum(sim_dat$sire_pval < alpha)/nsim,sum(sim_dat$dam.sire_pval < alpha)/nsim,sum(sim_dat$pos_pval < alpha)/nsim,
  sum(sim_dat$bloc_pval < alpha)/nsim,NA))
} #end position and block
#finish
  print(Sys.time()- time1) #end time
  invisible(pwr_res)  #after time
} #end function

#**************************************************************************************

##3. LMER model: Normal, expert

powerLmer3 <-  function(var_rand,n_rand,design,remain,var_fix=NULL,n_fix=NULL,alpha=0.05,nsim=100,ml=F,ftest="LR",iter=NULL) {
  if (missing(var_rand)) stop("Need the random variance component vector")  #dam,sire,dxs,res,(others)
  if (missing(n_rand)) stop("Need the random sample size vector") #dam,sire,family,(random others)
  if (missing(design)) stop("Need the design data frame") #dam,sire,family,(random then fixed others)
  if (missing(remain)) stop("Need the remaining formula")
  if (!is.null(var_fix) && is.null(n_fix)) stop("Need the fixed sample size vector")
  if (is.null(var_fix) && !is.null(n_fix)) stop("Need the fixed variance component vector")
  if (ftest=="PB" && is.null(iter)) stop("Need the iter for ftest PB")
  print(time1<- Sys.time()) #start time
#known variance components
damK<- var_rand[1];sireK<- var_rand[2];dxsK<- var_rand[3];resK<- var_rand[4]
randK<- rep(0,length(var_rand)-4); for (i in 1:length(randK)) { randK[i]<- var_rand[4+i] }
#known n values
damN<- n_rand[1];sireN<- n_rand[2];famN<- n_rand[3]
randN<- rep(0,length(n_rand)-3); for (i in 1:length(randN)) { randN[i]<- n_rand[3+i] }
#hold names, simulation variance and p-values
rNames0<- colnames(design)[-c(1:3)]; rNames<- rNames0[1:length(randN)]
randWith0<- list(); for (w in 1:length(randN)) { randWith0[[w]]<- paste0("randR[[",w,"]][",rNames[w],"]") }
randWith<- noquote(paste(unlist(randWith0),"+ ",collapse=""))
sim_varR<- matrix(0,ncol=length(var_rand),nrow=nsim) #+ residual
sim_pvalR<- matrix(0,ncol=length(n_rand),nrow=nsim) #NA residual
##fixed effects
if (!is.null(var_fix)) {
  fixK<- rep(0,length(var_fix)); for (i in 1:length(fixK)) { fixK[i]<- var_fix[i] }
  fixN<- rep(0,length(n_fix)); for (i in 1:length(fixN)) { fixN[i]<- n_fix[i] }
  fNames<- colnames(design)[-c(1:(3+length(randN)))]
fixWith0<- list(); for (w in 1:length(n_fix)) { fixWith0[[w]]<- paste0("fixR[[",w,"]][",fNames[w],"]") }
fixWith<- noquote(paste(unlist(fixWith0),"+ ",collapse=""))
sim_varF<- numeric(nsim) #total fix var in a column
sim_pvalF<- matrix(0,ncol=length(n_fix),nrow=nsim) #p-value each effect
} #end fixed effects
##Start loop
for (i in 1:nsim) {
  print(paste0("Starting simulation: ", i))
#simulation data (using lme4 simulate function does not seem to be accurate)
  damR<- rnorm(damN,0,sd=sqrt(damK));sireR<- rnorm(sireN,0,sd=sqrt(sireK));dxsR<- rnorm(famN,0,sd=sqrt(dxsK))
  randR<- list(); for (r in 1:length(randN)) { randR[[r]]<- rnorm(randN[r],0,sd=sqrt(randK[r])) }
  resR<- rnorm(nrow(design),0,sd=sqrt(resK)) #noise
#model
observ<- design
if (is.null(var_fix)) { observ<- within(observ, {
 eval(parse(text=paste0("resp<- damR[dam] + sireR[sire] + dxsR[family] + ",randWith,"resR"))) } ) }
if (!is.null(var_fix)) {
 fixR<- list(); for (r in 1:length(fixN)) {
  if (fixN[r] == 1) { fixR[[r]]<- sort(rnorm(nrow(observ),0,sd=sqrt(fixK[r]))) }  #continous, sort ascending
  if (fixN[r] > 1) { fixR[[r]]<- rnorm(fixN[r],0,sd=sqrt(fixK[r])) }  #factor
} #end fixR
 observ<- within(observ, {
 eval(parse(text=paste0("resp<- damR[dam] + sireR[sire] + dxsR[family] + ",randWith, fixWith,"resR"))) } ) }
#
if (ml == F) { m<- lmer(formula= noquote(paste0("resp~ (1|dam) + (1|sire) + (1|dam:sire) +", remain)), observ) }
if (ml == T) { m<- lmer(formula= noquote(paste0("resp~ (1|dam) + (1|sire) + (1|dam:sire) +", remain)), observ, REML=F) }
#copy variance for random effect
n<- length(as.data.frame(VarCorr(m))$vcov)- 1 #minus residual
comp<- data.frame(effect= as.data.frame(VarCorr(m))$grp[1:n], effect2=as.data.frame(VarCorr(m))$var1[1:n],
  variance= as.data.frame(VarCorr(m))$vcov[1:n])
sim_varR[,1][i]<- comp$variance[which(comp$effect=="dam")]
sim_varR[,2][i]<- comp$variance[which(comp$effect=="sire")]
sim_varR[,3][i]<- comp$variance[which(comp$effect=="dam:sire")]
for (v in 1:length(randN)) { sim_varR[,(3+v)][i]<- comp$variance[which(comp$effect==rNames[v])] }
sim_varR[,(length(comp$effect)+1)][i]<- attr(VarCorr(m),"sc")^2
#internal p-value function for random effects
p_rand<- randLmer(model=m,observ=observ)
sim_pvalR[,1][i]<- p_rand$p.value[which(p_rand$term=="(1 | dam)")]
sim_pvalR[,2][i]<- p_rand$p.value[which(p_rand$term=="(1 | sire)")]
sim_pvalR[,3][i]<- p_rand$p.value[which(p_rand$term=="(1 | dam:sire)")]
for (p in 1:length(randN)) { sim_pvalR[,(3+p)][i]<- p_rand$p.value[which(p_rand$term==paste0("(1 | ",rNames[p],")"))] }
if (!is.null(var_fix)) {
  sim_varF[i]<- var(as.vector(fixef(m) %*% t(m@pp$X)))
if (ftest=="LR") { f_rand<- fixedLmer(model=m,observ=observ)$p.value } #p-value
if (ftest=="PB") { f_rand<- mixed(m,data=observ,method = "PB",args.test = list(nsim = iter))$anova_table[4] }
  sim_pvalF[i,]<- as.data.frame(f_rand)[,1]  }  #end fixed effects
} #end loop
##power calculation
pwr_rand<- matrix(0,ncol=5,nrow=length(var_rand))
pwr_rand[,1]<- c("dam","sire","dam.sire",rNames,"residual")
pwr_rand[,2]<- c(n_rand,NA)
pwr_rand[,3]<- c(var_rand[1:3],var_rand[-c(1:4)],var_rand[4])
for(x in 1:length(var_rand)) { pwr_rand[,4][x]<- mean(sim_varR[,x]) }
for(y in 1:length(n_rand)) { pwr_rand[,5][y]<- sum(sim_pvalR[,y] < alpha)/nsim }
pwr_rand[,5][length(n_rand)+1]<- NA            #residual
pwr_rand<- as.data.frame(pwr_rand); colnames(pwr_rand)<- c("term","n","var_in","var_out","power")
pwr_res<- pwr_rand
#
if (!is.null(var_fix)) {
pwr_fix1<- matrix(0,ncol=3,nrow=1)
  pwr_fix1[,1]<- "fix_eff"; pwr_fix1[,2]<- sum(var_fix); pwr_fix1[,3]<- mean(sim_varF)
  pwr_fix1<- as.data.frame(pwr_fix1); colnames(pwr_fix1)<- c("group","var_in","var_out")
pwr_fix2<- matrix(0,ncol=3,nrow=length(n_fix))
  pwr_fix2[,1]<- fNames; pwr_fix2[,2]<- n_fix
  for(y in 1:length(n_fix)) { pwr_fix2[,3][y]<- sum(sim_pvalF[,y] < alpha)/nsim }
  pwr_fix2<- as.data.frame(pwr_fix2); colnames(pwr_fix2)<- c("term","n","power")
  pwr_res<- list(group=pwr_fix1, fixed=pwr_fix2, random=pwr_rand)  } #end fixed
#finish
  print(Sys.time()- time1) #end time
  invisible(pwr_res)  #after time
} #end function

#**************************************************************************************

##4. GLMER model: Non-normal, simple

powerGlmer <-  function(varcomp,nval,fam_link,alpha=0.05,nsim=100,poisLog=NULL) {
  if (missing(varcomp)) stop("Need the variance component vector")  #dam,sire,dxs,res
  if (missing(nval)) stop("Need the sample size vector") #dam,sire,off
  if (missing(fam_link)) stop("Need the family(link) for the glmer")
  if(paste(fam_link)[2]== "log" && is.null(poisLog)) stop("Need the poisLog variance component")
  print(time1<- Sys.time()) #start time
#NULL to appease R check
dam<- NULL; sire<- NULL; famil<- NULL
#known variance components
damK<- varcomp[1];sireK<- varcomp[2];dxsK<- varcomp[3]
  if(paste(fam_link)[2]== "logit") { resK<- (pi^2)/3 }
  if(paste(fam_link)[2]== "probit") { resK<- 1 }
  if(paste(fam_link)[2]== "sqrt") { resK<- 0.25 }
  if(paste(fam_link)[2]== "log") { resK<- poisLog }
#known n values
damN<- nval[1];sireN<- nval[2];offN<- nval[3]
N<- damN*sireN*offN
#hold variance and p-values
sim_dat<- data.frame(dam_var=numeric(nsim), dam_pval=numeric(nsim), sire_var=numeric(nsim), sire_pval=numeric(nsim),
  dam.sire_var=numeric(nsim),dam.sire_pval=numeric(nsim),residual=numeric(nsim))
##Start loop
for (i in 1:nsim) {
  print(paste0("Starting simulation: ", i))
#simulation data (using lme4 simulate function does not seem to be accurate)
  damR<- rnorm(damN,0,sd=sqrt(damK))
  sireR<- rnorm(sireN,0,sd=sqrt(sireK))
  dxsR<- rnorm(damN*sireN,0,sd=sqrt(dxsK))
#create data frame
observ <- expand.grid(off=1:offN, dam=1:damN, sire=1:sireN)
observ$famil<- rep(1:(damN*sireN),each=offN)
#model
observ<- within(observ, { resp<- damR[dam] + sireR[sire] + dxsR[famil] } ) #do not add resR
  if(paste(fam_link)[2]== "logit") { observ<- within(observ, {resp2<- rbinom(nrow(observ),prob=plogis(resp),size=1)}) }
  if(paste(fam_link)[2]== "probit") { observ<- within(observ, {resp2<- rbinom(nrow(observ),prob=pnorm(resp),size=1)}) }
  if(paste(fam_link)[2]== "sqrt") { observ<- within(observ, {resp2<- rpois(nrow(observ),resp^2)}) }
  if(paste(fam_link)[2]== "log") { observ<- within(observ, {resp2<- rpois(nrow(observ),exp(resp))}) }
m<- glmer(resp2~ (1|dam) + (1|sire) + (1|dam:sire), family=fam_link, data=observ)
#copy variance
comp<- data.frame(effect= as.data.frame(VarCorr(m))$grp,variance= colSums(diag(VarCorr(m))))
sim_dat$dam_var[i]<- comp$variance[which(comp$effect=="dam")]
sim_dat$sire_var[i]<- comp$variance[which(comp$effect=="sire")]
sim_dat$dam.sire_var[i]<- comp$variance[which(comp$effect=="dam:sire")]
if(paste(fam_link)[2]!= "log") { sim_dat$residual[i]<- resK }
if(paste(fam_link)[2]== "log") {
    rand.formula <- reformulate(sapply(findbars(formula(m)),function(x) paste0("(", deparse(x), ")")),response=".")
    null.m <- update(m, rand.formula)
    sim_dat$residual[i]<- log(1/exp(fixef(null.m)[1]) + 1) }
#internal p-value function
p_rand<- randGlmer(model=m,observ=observ,fam_link=fam_link)
sim_dat$dam_pval[i]<- p_rand$p.value[which(p_rand$term=="(1 | dam)")]
sim_dat$sire_pval[i]<- p_rand$p.value[which(p_rand$term=="(1 | sire)")]
sim_dat$dam.sire_pval[i]<- p_rand$p.value[which(p_rand$term=="(1 | dam:sire)")]
} #end loop
#power calculation
 pwr_res<- data.frame(term=c("dam","sire","dam.sire","residual"), n= c(nval[c(1,2)],damN*sireN,NA),
  var_in= c(varcomp,resK),
  var_out=c(mean(sim_dat$dam_var),mean(sim_dat$sire_var),mean(sim_dat$dam.sire_var),mean(sim_dat$residual)),
  power=c(sum(sim_dat$dam_pval < alpha)/nsim,sum(sim_dat$sire_pval < alpha)/nsim,
  sum(sim_dat$dam.sire_pval < alpha)/nsim,NA))
#finish
  print(Sys.time()- time1) #end time
  invisible(pwr_res)  #after time
} #end function

#**************************************************************************************

##5. GLMER model: Non-normal, advanced

powerGlmer2 <-  function(varcomp,nval,fam_link,alpha=0.05,nsim=100,position=NULL,block=NULL,poisLog=NULL) {
  if (missing(varcomp)) stop("Need the variance component vector")  #dam,sire,dxs,(position),(block)
  if (missing(nval)) stop("Need the sample size vector") #dam,sire,off
  if (missing(fam_link)) stop("Need the family(link) for the glmer")
  if(paste(fam_link)[2]== "log" && is.null(poisLog)) stop("Need the poisLog variance component")
  print(time1<- Sys.time()) #start time
#NULL to appease R check
dam<- NULL; sire<- NULL; famil<- NULL
damK<- varcomp[1];sireK<- varcomp[2];dxsK<- varcomp[3]
damN<- nval[1];sireN<- nval[2];offN<- nval[3]
  if(paste(fam_link)[2]== "logit") { resK<- (pi^2)/3 }
  if(paste(fam_link)[2]== "probit") { resK<- 1 }
  if(paste(fam_link)[2]== "sqrt") { resK<- 0.25 }
  if(paste(fam_link)[2]== "log") { resK<- poisLog }
###No position or block
if (is.null(position) && is.null(block)) {
sim_dat<- data.frame(dam_var=numeric(nsim), dam_pval=numeric(nsim), sire_var=numeric(nsim), sire_pval=numeric(nsim),
  dam.sire_var=numeric(nsim),dam.sire_pval=numeric(nsim),residual=numeric(nsim))
##Start nothin loop
for (i in 1:nsim) {
print(paste0("Starting simulation: ", i))
  damR<- rnorm(damN,0,sd=sqrt(damK));sireR<- rnorm(sireN,0,sd=sqrt(sireK));dxsR<- rnorm(damN*sireN,0,sd=sqrt(dxsK))
observ <- expand.grid(off=1:offN, dam=1:damN, sire=1:sireN)
observ$famil<- rep(1:(damN*sireN),each=offN)
observ<- within(observ, { resp<- damR[dam] + sireR[sire] + dxsR[famil] } )  #do not add resR
  if(paste(fam_link)[2]== "logit") { observ<- within(observ, {resp2<- rbinom(nrow(observ),prob=plogis(resp),size=1)}) }
  if(paste(fam_link)[2]== "probit") { observ<- within(observ, {resp2<- rbinom(nrow(observ),prob=pnorm(resp),size=1)}) }
  if(paste(fam_link)[2]== "sqrt") { observ<- within(observ, {resp2<- rpois(nrow(observ),resp^2)}) }
  if(paste(fam_link)[2]== "log") { observ<- within(observ, {resp2<- rpois(nrow(observ),exp(resp))}) }
m<- glmer(resp2~ (1|dam) + (1|sire) + (1|dam:sire), family=fam_link, data=observ)
#
comp<- data.frame(effect= as.data.frame(VarCorr(m))$grp,variance= colSums(diag(VarCorr(m))))
sim_dat$dam_var[i]<- comp$variance[which(comp$effect=="dam")]
sim_dat$sire_var[i]<- comp$variance[which(comp$effect=="sire")]
sim_dat$dam.sire_var[i]<- comp$variance[which(comp$effect=="dam:sire")]
if(paste(fam_link)[2]!= "log") { sim_dat$residual[i]<- resK }
if(paste(fam_link)[2]== "log") {
    rand.formula <- reformulate(sapply(findbars(formula(m)),function(x) paste0("(", deparse(x), ")")),response=".")
    null.m <- update(m, rand.formula)
    sim_dat$residual[i]<- log(1/exp(fixef(null.m)[1]) + 1) }
#
p_rand<- randGlmer(model=m,observ=observ,fam_link=fam_link)
sim_dat$dam_pval[i]<- p_rand$p.value[which(p_rand$term=="(1 | dam)")]
sim_dat$sire_pval[i]<- p_rand$p.value[which(p_rand$term=="(1 | sire)")]
sim_dat$dam.sire_pval[i]<- p_rand$p.value[which(p_rand$term=="(1 | dam:sire)")]
} #end nothing loop
pwr_res<- data.frame(term=c("dam","sire","dam.sire","residual"), n= c(nval[c(1,2)],damN*sireN,NA),
  var_in= c(varcomp,resK),
  var_out=c(mean(sim_dat$dam_var),mean(sim_dat$sire_var),mean(sim_dat$dam.sire_var),mean(sim_dat$residual)),
  power=c(sum(sim_dat$dam_pval < alpha)/nsim,sum(sim_dat$sire_pval < alpha)/nsim,
  sum(sim_dat$dam.sire_pval < alpha)/nsim,NA))
} #end nothing
###Position only
if (!is.null(position) && is.null(block)) { posK<- varcomp[4]; posN<- nval[4]
if (offN/position != posN) stop("Sample size of position (in nval) does not match offspring / position (in position)")
sim_dat<- data.frame(dam_var=numeric(nsim), dam_pval=numeric(nsim), sire_var=numeric(nsim), sire_pval=numeric(nsim),
  dam.sire_var=numeric(nsim),dam.sire_pval=numeric(nsim),pos_var=numeric(nsim),pos_pval=numeric(nsim),
  residual=numeric(nsim))
##Start position only loop
for (i in 1:nsim) {
print(paste0("Starting simulation: ", i))
  damR<- rnorm(damN,0,sd=sqrt(damK));sireR<- rnorm(sireN,0,sd=sqrt(sireK));dxsR<- rnorm(damN*sireN,0,sd=sqrt(dxsK))
  posR<- rnorm(posN,0,sd=sqrt(posK))
observ <- expand.grid(off=1:offN, dam=1:damN, sire=1:sireN)
observ$famil<- rep(1:(damN*sireN),each=offN)
observ$position<- rep(1:posN,each=offN/position)
observ<- within(observ, { resp<- damR[dam] + sireR[sire] + dxsR[famil] + posR[position] } )  #do not add resR
  if(paste(fam_link)[2]== "logit") { observ<- within(observ, {resp2<- rbinom(nrow(observ),prob=plogis(resp),size=1)}) }
  if(paste(fam_link)[2]== "probit") { observ<- within(observ, {resp2<- rbinom(nrow(observ),prob=pnorm(resp),size=1)}) }
  if(paste(fam_link)[2]== "sqrt") { observ<- within(observ, {resp2<- rpois(nrow(observ),resp^2)}) }
  if(paste(fam_link)[2]== "log") { observ<- within(observ, {resp2<- rpois(nrow(observ),exp(resp))}) }
m<- glmer(resp2~ (1|dam) + (1|sire) + (1|dam:sire) + (1|position), family=fam_link, data=observ)
#
comp<- data.frame(effect= as.data.frame(VarCorr(m))$grp,variance= colSums(diag(VarCorr(m))))
sim_dat$dam_var[i]<- comp$variance[which(comp$effect=="dam")]
sim_dat$sire_var[i]<- comp$variance[which(comp$effect=="sire")]
sim_dat$dam.sire_var[i]<- comp$variance[which(comp$effect=="dam:sire")]
sim_dat$pos_var[i]<- comp$variance[which(comp$effect=="position")]
if(paste(fam_link)[2]!= "log") { sim_dat$residual[i]<- resK }
if(paste(fam_link)[2]== "log") {
    rand.formula <- reformulate(sapply(findbars(formula(m)),function(x) paste0("(", deparse(x), ")")),response=".")
    null.m <- update(m, rand.formula)
    sim_dat$residual[i]<- log(1/exp(fixef(null.m)[1]) + 1) }
#
p_rand<- randGlmer(model=m,observ=observ,fam_link=fam_link)
sim_dat$dam_pval[i]<- p_rand$p.value[which(p_rand$term=="(1 | dam)")]
sim_dat$sire_pval[i]<- p_rand$p.value[which(p_rand$term=="(1 | sire)")]
sim_dat$dam.sire_pval[i]<- p_rand$p.value[which(p_rand$term=="(1 | dam:sire)")]
sim_dat$pos_pval[i]<- p_rand$p.value[which(p_rand$term=="(1 | position)")]
} #end position only loop
pwr_res<- data.frame(term=c("dam","sire","dam.sire","position","residual"),
  n= c(nval[c(1,2)],damN*sireN,nval[4],NA), var_in= c(varcomp,resK),
  var_out=c(mean(sim_dat$dam_var),mean(sim_dat$sire_var),mean(sim_dat$dam.sire_var),mean(sim_dat$pos_var),
  mean(sim_dat$residual)), power=c(sum(sim_dat$dam_pval < alpha)/nsim,sum(sim_dat$sire_pval < alpha)/nsim,
  sum(sim_dat$dam.sire_pval < alpha)/nsim,sum(sim_dat$pos_pval < alpha)/nsim,NA))
} #end position only
###Block only
if (is.null(position) && !is.null(block)) { blocK<- varcomp[4]; blocN<- nval[4]
if (damN != block[1]*blocN) stop("Sample size of dams does not match block design")
if (sireN != block[2]*blocN) stop("Sample size of sires does not match block design")
sim_dat<- data.frame(dam_var=numeric(nsim), dam_pval=numeric(nsim), sire_var=numeric(nsim), sire_pval=numeric(nsim),
  dam.sire_var=numeric(nsim),dam.sire_pval=numeric(nsim),bloc_var=numeric(nsim),bloc_pval=numeric(nsim),
  residual=numeric(nsim))
##Start block only loop
for (i in 1:nsim) {
print(paste0("Starting simulation: ", i))
  damR<- rnorm(damN,0,sd=sqrt(damK));sireR<- rnorm(sireN,0,sd=sqrt(sireK));dxsR<- rnorm(block[1]*block[2]*blocN,0,sd=sqrt(dxsK))
  blocR<- rnorm(blocN,0,sd=sqrt(blocK))
#
dam0<- stack(as.data.frame(matrix(1:(block[1]*blocN),ncol=blocN,nrow=block[1])))
sire0<- stack(as.data.frame(matrix(1:(block[2]*blocN),ncol=blocN,nrow=block[2])))
observ0<- merge(dam0,sire0, by="ind")
levels(observ0[,1])<- 1:blocN; colnames(observ0)<- c("block","dam","sire")
observ0$famil<- 1:nrow(observ0)  #add family
observ<- do.call("rbind", replicate(offN,observ0,simplify=F)) #expand
observ<- within(observ, { resp<- damR[dam] + sireR[sire] + dxsR[famil] + blocR[block] } )  #do not add resR
  if(paste(fam_link)[2]== "logit") { observ<- within(observ, {resp2<- rbinom(nrow(observ),prob=plogis(resp),size=1)}) }
  if(paste(fam_link)[2]== "probit") { observ<- within(observ, {resp2<- rbinom(nrow(observ),prob=pnorm(resp),size=1)}) }
  if(paste(fam_link)[2]== "sqrt") { observ<- within(observ, {resp2<- rpois(nrow(observ),resp^2)}) }
  if(paste(fam_link)[2]== "log") { observ<- within(observ, {resp2<- rpois(nrow(observ),exp(resp))}) }
m<- glmer(resp2~ (1|dam) + (1|sire) + (1|dam:sire) + (1|block), family=fam_link, data=observ)
#
comp<- data.frame(effect= as.data.frame(VarCorr(m))$grp,variance= colSums(diag(VarCorr(m))))
sim_dat$dam_var[i]<- comp$variance[which(comp$effect=="dam")]
sim_dat$sire_var[i]<- comp$variance[which(comp$effect=="sire")]
sim_dat$dam.sire_var[i]<- comp$variance[which(comp$effect=="dam:sire")]
sim_dat$bloc_var[i]<- comp$variance[which(comp$effect=="block")]
if(paste(fam_link)[2]!= "log") { sim_dat$residual[i]<- resK }
if(paste(fam_link)[2]== "log") {
    rand.formula <- reformulate(sapply(findbars(formula(m)),function(x) paste0("(", deparse(x), ")")),response=".")
    null.m <- update(m, rand.formula)
    sim_dat$residual[i]<- log(1/exp(fixef(null.m)[1]) + 1) }
#
p_rand<- randGlmer(model=m,observ=observ,fam_link=fam_link)
sim_dat$dam_pval[i]<- p_rand$p.value[which(p_rand$term=="(1 | dam)")]
sim_dat$sire_pval[i]<- p_rand$p.value[which(p_rand$term=="(1 | sire)")]
sim_dat$dam.sire_pval[i]<- p_rand$p.value[which(p_rand$term=="(1 | dam:sire)")]
sim_dat$bloc_pval[i]<- p_rand$p.value[which(p_rand$term=="(1 | block)")]
} #end block only loop
pwr_res<- data.frame(term=c("dam","sire","dam.sire","block","residual"),
  n= c(nval[c(1,2)],block[1]*block[2]*blocN,nval[4],NA), var_in= c(varcomp,resK),
  var_out=c(mean(sim_dat$dam_var),mean(sim_dat$sire_var),mean(sim_dat$dam.sire_var),mean(sim_dat$bloc_var),
  mean(sim_dat$residual)), power=c(sum(sim_dat$dam_pval < alpha)/nsim,sum(sim_dat$sire_pval < alpha)/nsim,
  sum(sim_dat$dam.sire_pval < alpha)/nsim,sum(sim_dat$bloc_pval < alpha)/nsim,NA))
} #end block only
###Position and Block
if (!is.null(position) && !is.null(block)) { posK<- varcomp[4]; blocK<- varcomp[5]; posN<- nval[4]; blocN<- nval[5]
if (offN/position != posN) stop("Sample size of position (in nval) does not match offspring / position (in position)")
if (damN != block[1]*blocN) stop("Sample size of dams does not match block design")
if (sireN != block[2]*blocN) stop("Sample size of sires does not match block design")
sim_dat<- data.frame(dam_var=numeric(nsim), dam_pval=numeric(nsim), sire_var=numeric(nsim), sire_pval=numeric(nsim),
  dam.sire_var=numeric(nsim),dam.sire_pval=numeric(nsim),pos_var=numeric(nsim),pos_pval=numeric(nsim),
  bloc_var=numeric(nsim),bloc_pval=numeric(nsim),residual=numeric(nsim))
##Start position and block loop
for (i in 1:nsim) {
print(paste0("Starting simulation: ", i))
  damR<- rnorm(damN,0,sd=sqrt(damK));sireR<- rnorm(sireN,0,sd=sqrt(sireK))
  dxsR<- rnorm(block[1]*block[2]*blocN,0,sd=sqrt(dxsK));posR<- rnorm(posN,0,sd=sqrt(posK))
  blocR<- rnorm(blocN,0,sd=sqrt(blocK))
#
dam0<- stack(as.data.frame(matrix(1:(block[1]*blocN),ncol=blocN,nrow=block[1])))
sire0<- stack(as.data.frame(matrix(1:(block[2]*blocN),ncol=blocN,nrow=block[2])))
observ0<- merge(dam0,sire0, by="ind")
levels(observ0[,1])<- 1:blocN; colnames(observ0)<- c("block","dam","sire")
observ0$famil<- 1:nrow(observ0)  #add family
observ1<- do.call("rbind", replicate(position,observ0,simplify=F));rm(observ0) #expand for position
observ1$position<- sample(rep(1:posN,each=position)) #random assignment
observ<- do.call("rbind", replicate(offN,observ1,simplify=F)); rm(observ1) #expand for offspring
observ$off<- rep(1:offN,each=block[1]*block[2]*blocN)
observ<- within(observ, { resp<- damR[dam] + sireR[sire] + dxsR[famil] + posR[position] + blocR[block] } )  #do not add resR
  if(paste(fam_link)[2]== "logit") { observ<- within(observ, {resp2<- rbinom(nrow(observ),prob=plogis(resp),size=1)}) }
  if(paste(fam_link)[2]== "probit") { observ<- within(observ, {resp2<- rbinom(nrow(observ),prob=pnorm(resp),size=1)}) }
  if(paste(fam_link)[2]== "sqrt") { observ<- within(observ, {resp2<- rpois(nrow(observ),resp^2)}) }
  if(paste(fam_link)[2]== "log") { observ<- within(observ, {resp2<- rpois(nrow(observ),exp(resp))}) }
m<- glmer(resp2~ (1|dam) + (1|sire) + (1|dam:sire) + (1|position) + (1|block), family=fam_link, data=observ)
#
comp<- data.frame(effect= as.data.frame(VarCorr(m))$grp,variance= colSums(diag(VarCorr(m))))
sim_dat$dam_var[i]<- comp$variance[which(comp$effect=="dam")]
sim_dat$sire_var[i]<- comp$variance[which(comp$effect=="sire")]
sim_dat$dam.sire_var[i]<- comp$variance[which(comp$effect=="dam:sire")]
sim_dat$pos_var[i]<- comp$variance[which(comp$effect=="position")]
sim_dat$bloc_var[i]<- comp$variance[which(comp$effect=="block")]
if(paste(fam_link)[2]!= "log") { sim_dat$residual[i]<- resK }
if(paste(fam_link)[2]== "log") {
    rand.formula <- reformulate(sapply(findbars(formula(m)),function(x) paste0("(", deparse(x), ")")),response=".")
    null.m <- update(m, rand.formula)
    sim_dat$residual[i]<- log(1/exp(fixef(null.m)[1]) + 1) }
#
p_rand<- randGlmer(model=m,observ=observ,fam_link=fam_link)
sim_dat$dam_pval[i]<- p_rand$p.value[which(p_rand$term=="(1 | dam)")]
sim_dat$sire_pval[i]<- p_rand$p.value[which(p_rand$term=="(1 | sire)")]
sim_dat$dam.sire_pval[i]<- p_rand$p.value[which(p_rand$term=="(1 | dam:sire)")]
sim_dat$pos_pval[i]<- p_rand$p.value[which(p_rand$term=="(1 | position)")]
sim_dat$bloc_pval[i]<- p_rand$p.value[which(p_rand$term=="(1 | block)")]
} #end position and block loop
pwr_res<- data.frame(term=c("dam","sire","dam.sire","position","block","residual"),
  n= c(nval[c(1,2)],block[1]*block[2]*blocN,nval[c(4,5)],NA), var_in= c(varcomp,resK),
  var_out=c(mean(sim_dat$dam_var),mean(sim_dat$sire_var),mean(sim_dat$dam.sire_var),mean(sim_dat$pos_var),
  mean(sim_dat$ bloc_var),mean(sim_dat$residual)), power=c(sum(sim_dat$dam_pval < alpha)/nsim,
  sum(sim_dat$sire_pval < alpha)/nsim,sum(sim_dat$dam.sire_pval < alpha)/nsim,sum(sim_dat$pos_pval < alpha)/nsim,
  sum(sim_dat$bloc_pval < alpha)/nsim,NA))
} #end position and block
#finish
  print(Sys.time()- time1) #end time
  invisible(pwr_res)  #after time
} #end function

#**************************************************************************************

##6. GLMER model: Non-normal, expert

powerGlmer3 <-  function(var_rand,n_rand,design,remain,fam_link,var_fix=NULL,n_fix=NULL,alpha=0.05,nsim=100,poisLog=NULL,
  ftest="LR",iter=NULL) {
  if (missing(var_rand)) stop("Need the random variance component vector")  #dam,sire,dxs,(others)
  if (missing(n_rand)) stop("Need the random sample size vector") #dam,sire,family,(random others)
  if (missing(design)) stop("Need the design data frame") #dam,sire,family,(random then fixed others)
  if (missing(remain)) stop("Need the remaining formula")
  if (missing(fam_link)) stop("Need the family(link) for the glmer")
  if (!is.null(var_fix) && is.null(n_fix)) stop("Need the fixed sample size vector")
  if (is.null(var_fix) && !is.null(n_fix)) stop("Need the fixed variance component vector")
  if (paste(fam_link)[2]== "log" && is.null(poisLog)) stop("Need the poisLog variance component")
  if (ftest=="PB" && is.null(iter)) stop("Need the iter for ftest PB")
  print(time1<- Sys.time()) #start time
#NULL to appease R check
resp<- NULL
#known variance components
damK<- var_rand[1];sireK<- var_rand[2];dxsK<- var_rand[3]
if(paste(fam_link)[2]== "logit") { resK<- (pi^2)/3 }
if(paste(fam_link)[2]== "probit") { resK<- 1 }
if(paste(fam_link)[2]== "sqrt") { resK<- 0.25 }
if(paste(fam_link)[2]== "log") { resK<- poisLog }
randK<- rep(0,length(var_rand)-3); for (i in 1:length(randK)) { randK[i]<- var_rand[3+i] }
#known n values
damN<- n_rand[1];sireN<- n_rand[2];famN<- n_rand[3]
randN<- rep(0,length(n_rand)-3); for (i in 1:length(randN)) { randN[i]<- n_rand[3+i] }
#hold names, simulation variance and p-values
rNames0<- colnames(design)[-c(1:3)]; rNames<- rNames0[1:length(randN)]
randWith0<- list(); for (w in 1:length(randN)) { randWith0[[w]]<- paste0("randR[[",w,"]][",rNames[w],"]") }
randWith<- noquote(paste(unlist(randWith0),"+ ",collapse=""))
sim_varR<- matrix(0,ncol=length(var_rand)+1,nrow=nsim) #+ residual
sim_pvalR<- matrix(0,ncol=length(n_rand),nrow=nsim) #NA residual
##fixed effects
if (!is.null(var_fix)) {
  fixK<- rep(0,length(var_fix)); for (i in 1:length(fixK)) { fixK[i]<- var_fix[i] }
  fixN<- rep(0,length(n_fix)); for (i in 1:length(fixN)) { fixN[i]<- n_fix[i] }
  fNames<- colnames(design)[-c(1:(3+length(randN)))]
fixWith0<- list(); for (w in 1:length(n_fix)) { fixWith0[[w]]<- paste0("fixR[[",w,"]][",fNames[w],"]") }
fixWith<- noquote(paste(unlist(fixWith0),"+ ",collapse=""))
sim_varF<- numeric(nsim) #total fix var in a column
sim_pvalF<- matrix(0,ncol=length(n_fix),nrow=nsim) #p-value each effect
} #end fixed effects
##Start loop
for (i in 1:nsim) {
  print(paste0("Starting simulation: ", i))
#simulation data (using lme4 simulate function does not seem to be accurate)
  damR<- rnorm(damN,0,sd=sqrt(damK));sireR<- rnorm(sireN,0,sd=sqrt(sireK));dxsR<- rnorm(famN,0,sd=sqrt(dxsK))
  randR<- list(); for (r in 1:length(randN)) { randR[[r]]<- rnorm(randN[r],0,sd=sqrt(randK[r])) }
#model
observ<- design
if (is.null(var_fix)) { observ<- within(observ, {
 eval(parse(text=paste0("resp<- ",randWith,"damR[dam] + sireR[sire] + dxsR[family]"))) } )  #reverse, do not add resR
  if(paste(fam_link)[2]== "logit") { observ<- within(observ, {resp2<- rbinom(nrow(observ),prob=plogis(resp),size=1)}) }
  if(paste(fam_link)[2]== "probit") { observ<- within(observ, {resp2<- rbinom(nrow(observ),prob=pnorm(resp),size=1)}) }
  if(paste(fam_link)[2]== "sqrt") { observ<- within(observ, {resp2<- rpois(nrow(observ),resp^2)}) }
  if(paste(fam_link)[2]== "log") { observ<- within(observ, {resp2<- rpois(nrow(observ),exp(resp))}) }
} #end no var fix
if (!is.null(var_fix)) {
 fixR<- list(); for (r in 1:length(fixN)) {
  if (fixN[r] == 1) { fixR[[r]]<- sort(rnorm(nrow(observ),0,sd=sqrt(fixK[r]))) }  #continous, sort ascending
  if (fixN[r] > 1) { fixR[[r]]<- rnorm(fixN[r],0,sd=sqrt(fixK[r])) }  } #factor, end fixR
observ<- within(observ, {
 eval(parse(text=paste0("resp<- ",randWith, fixWith,"damR[dam] + sireR[sire] + dxsR[family]"))) } )
  if(paste(fam_link)[2]== "logit") { observ<- within(observ, {resp2<- rbinom(nrow(observ),prob=plogis(resp),size=1)}) }
  if(paste(fam_link)[2]== "probit") { observ<- within(observ, {resp2<- rbinom(nrow(observ),prob=pnorm(resp),size=1)}) }
  if(paste(fam_link)[2]== "sqrt") { observ<- within(observ, {resp2<- rpois(nrow(observ),resp^2)}) }
  if(paste(fam_link)[2]== "log") { observ<- within(observ, {resp2<- rpois(nrow(observ),exp(resp))}) }
} #end var fix
#
m<- glmer(formula= noquote(paste0("resp2~ (1|dam) + (1|sire) + (1|dam:sire) +", remain)), family=fam_link, data=observ)
#copy variance for random effect
comp<- data.frame(effect= as.data.frame(VarCorr(m))$grp, effect2=as.data.frame(VarCorr(m))$var1,
  variance= as.data.frame(VarCorr(m))$vcov)
sim_varR[,1][i]<- comp$variance[which(comp$effect=="dam")]
sim_varR[,2][i]<- comp$variance[which(comp$effect=="sire")]
sim_varR[,3][i]<- comp$variance[which(comp$effect=="dam:sire")]
for (v in 1:length(randN)) { sim_varR[,(3+v)][i]<- comp$variance[which(comp$effect==rNames[v])] }
if(paste(fam_link)[2]!= "log") { sim_varR[,(length(comp$effect)+1)][i]<- resK }
if(paste(fam_link)[2]== "log") {
    rand.formula <- reformulate(sapply(findbars(formula(m)),function(x) paste0("(", deparse(x), ")")),response=".")
    null.m <- update(m, rand.formula)
    sim_varR[,(length(comp$effect)+1)][i]<- log(1/exp(fixef(null.m)[1]) + 1) }
#internal p-value function for random effects
p_rand<- randGlmer(model=m,observ=observ,fam_link=fam_link)
sim_pvalR[,1][i]<- p_rand$p.value[which(p_rand$term=="(1 | dam)")]
sim_pvalR[,2][i]<- p_rand$p.value[which(p_rand$term=="(1 | sire)")]
sim_pvalR[,3][i]<- p_rand$p.value[which(p_rand$term=="(1 | dam:sire)")]
for (p in 1:length(randN)) { sim_pvalR[,(3+p)][i]<- p_rand$p.value[which(p_rand$term==paste0("(1 | ",rNames[p],")"))] }
if (!is.null(var_fix)) {
  sim_varF[i]<- var(as.vector(fixef(m) %*% t(m@pp$X)))
if (ftest=="LR") { f_rand<- fixedGlmer(model=m,observ=observ,fam_link=fam_link)$p.value } #p-value
if (ftest=="PB") { f_rand<- mixed(m,data=observ,method = "PB",args.test = list(nsim = iter))$anova_table[4] }
  sim_pvalF[i,]<- as.data.frame(f_rand)[,1]  }  #end fixed effects
} #end loop
##power calculation
pwr_rand<- matrix(0,ncol=5,nrow=length(var_rand)+1)
pwr_rand[,1]<- c("dam","sire","dam.sire",rNames,"residual")
pwr_rand[,2]<- c(n_rand,NA)
pwr_rand[,3]<- c(var_rand,resK)
for(x in 1:(length(var_rand)+1)) { pwr_rand[,4][x]<- mean(sim_varR[,x]) }
for(y in 1:length(n_rand)) { pwr_rand[,5][y]<- sum(sim_pvalR[,y] < alpha)/nsim }
pwr_rand[,5][length(n_rand)+1]<- NA            #residual
pwr_rand<- as.data.frame(pwr_rand); colnames(pwr_rand)<- c("term","n","var_in","var_out","power")
pwr_res<- pwr_rand
#
if (!is.null(var_fix)) {
pwr_fix1<- matrix(0,ncol=3,nrow=1)
  pwr_fix1[,1]<- "fix_eff"; pwr_fix1[,2]<- sum(var_fix); pwr_fix1[,3]<- mean(sim_varF)
  pwr_fix1<- as.data.frame(pwr_fix1); colnames(pwr_fix1)<- c("group","var_in","var_out")
pwr_fix2<- matrix(0,ncol=3,nrow=length(n_fix))
  pwr_fix2[,1]<- fNames; pwr_fix2[,2]<- n_fix
  for(y in 1:length(n_fix)) { pwr_fix2[,3][y]<- sum(sim_pvalF[,y] < alpha)/nsim }
  pwr_fix2<- as.data.frame(pwr_fix2); colnames(pwr_fix2)<- c("term","n","power")
  pwr_res<- list(group=pwr_fix1, fixed=pwr_fix2, random=pwr_rand)  } #end fixed
#finish
  print(Sys.time()- time1) #end time
  invisible(pwr_res)  #after time
} #end function
